# Supplementary material for: Simultaneous inhibition of bacterial virulence and anti-phage defense systems by synergistic bacteriophage counter-defense proteins
Source: EMBO J. 2026 Mar 18;45(8):2756–84. doi: 10.1038/s44318-026-00740-0 (PMC13083879; doi:10.1038/s44318-026-00740-0)
Supplement: Supplementary file 4 — Dataset EV1 [file 44318_2026_740_MOESM4_ESM.xlsx]

## Sheet: up
Dataset EV1：	Differentially expressed genes between PAO1 vs PAO1/p-dap2
id	baseMean	baseMean_PAO1	baseMean_PAO1_4	foldChange(PAO1/p-dap2/PAO1	log2FoldChange	pval	padj	Chromosome	Start Site	End Site	Direction	Length	Name	GO	KEGG	EC	Description	locus_tag	Dbxref_GeneID	BP	CC	MF	Pathway
gene-PA3815	1328.19	414.285	2242.09	5.41194	2.43615	4.22534e-26	2.32605e-22	NC_002516.2	4272165	4272656	-	492	iscR	GO:0003690;GO:0003700;GO:0005829;GO:0006355;GO:0045892	K13643	-	HTH-type transcriptional regulator [Pseudomonas aeruginosa PAO1]	PA3815	879919	GO:0006355//regulation of transcription, DNA-templated;GO:0045892//negative regulation of transcription, DNA-templated;	GO:0005829//cytosol;	GO:0003690//double-stranded DNA binding;GO:0003700//DNA-binding transcription factor activity;	-
gene-PA5471	2511.84	1234.31	3789.38	3.07004	1.61826	1.23067e-13	5.21141e-11	NC_002516.2	6159560	6160699	-	1140	PA5471	GO:0000971;GO:0003972;GO:0005525;GO:0032411;GO:0046677;GO:0046872	K18148	-	hypothetical protein PA5471 [Pseudomonas aeruginosa PAO1]	PA5471	877632	GO:0000971//tRNA exon ligation utilizing 2',3' cyclic phosphate of 5'-exon as source of linkage phosphate;GO:0032411//positive regulation of transporter activity;GO:0046677//response to antibiotic;	-	GO:0003972//RNA ligase (ATP) activity;GO:0005525//GTP binding;GO:0046872//metal ion binding;	ko01501(beta-Lactam resistance)
gene-PA5470	693.394	328.554	1058.23	3.22088	1.68745	9.12335e-12	3.34827e-09	NC_002516.2	6158949	6159563	-	615	PA5470	GO:0003747;GO:0046677	K02839	-	peptide chain release factor-like protein [Pseudomonas aeruginosa PAO1]	PA5470	877631	GO:0046677//response to antibiotic;	-	GO:0003747//translation release factor activity;	-
gene-PA2664	5268.37	2381.52	8155.22	3.42437	1.77584	5.57947e-11	1.70639e-08	NC_002516.2	3012592	3013773	-	1182	fhp	GO:0005344;GO:0008941;GO:0009636;GO:0019825;GO:0020037;GO:0046210;GO:0046872;GO:0071500;GO:0071949	K05916	[EC:1.14.12.17]	flavohemoprotein [Pseudomonas aeruginosa PAO1]	PA2664	882373	GO:0009636//response to toxic substance;GO:0046210//nitric oxide catabolic process;GO:0071500//cellular response to nitrosative stress;	-	GO:0005344//oxygen carrier activity;GO:0008941//nitric oxide dioxygenase activity;GO:0019825//oxygen binding;GO:0020037//heme binding;GO:0046872//metal ion binding;GO:0071949//FAD binding;	-
gene-PA1885	225.321	103.687	346.955	3.34617	1.74251	1.42933e-10	4.1413e-08	NC_002516.2	2054309	2054842	+	534	PA1885	GO:0008080	-	-	hypothetical protein PA1885 [Pseudomonas aeruginosa PAO1]	PA1885	878761	-	-	GO:0008080//N-acetyltransferase activity;	-
gene-PA2483	815.83	445.751	1185.91	2.66047	1.41168	1.88127e-10	5.17819e-08	NC_002516.2	2801550	2802551	-	1002	PA2483	GO:0005829;GO:0016705	-	-	hypothetical protein PA2483 [Pseudomonas aeruginosa PAO1]	PA2483	880030	-	GO:0005829//cytosol;	GO:0016705//oxidoreductase activity, acting on paired donors, with incorporation or reduction of molecular oxygen;	-
gene-PA3743	835.989	480.285	1191.69	2.48122	1.31105	9.45356e-09	1.79455e-06	NC_002516.2	4195400	4196158	-	759	trmD	GO:0002939;GO:0005829;GO:0052906	K00554	[EC:2.1.1.228]	tRNA (guanine-N(1)-)-methyltransferase [Pseudomonas aeruginosa PAO1]	PA3743	880357	GO:0002939//tRNA N1-guanine methylation;	GO:0005829//cytosol;	GO:0052906//tRNA (guanine(37)-N(1))-methyltransferase activity;	-
gene-PA0913	1894.88	1142.8	2646.96	2.3162	1.21176	1.51851e-08	2.67427e-06	NC_002516.2	996038	997486	+	1449	mgtE	GO:0000287;GO:0005886;GO:0015095;GO:0015693	K06213	-	Mg transporter MgtE [Pseudomonas aeruginosa PAO1]	PA0913	878306	GO:0015693//magnesium ion transport;	GO:0005886//plasma membrane;	GO:0000287//magnesium ion binding;GO:0015095//magnesium ion transmembrane transporter activity;	-
gene-PA0523	22972.5	13944.8	32000.2	2.29478	1.19835	1.77824e-08	2.96643e-06	NC_002516.2	582015	582455	+	441	norC	GO:0005886;GO:0009055;GO:0020037;GO:0046872;GO:0070469	K02305	-	nitric oxide reductase subunit C [Pseudomonas aeruginosa PAO1]	PA0523	882200	-	GO:0005886//plasma membrane;GO:0070469//respirasome;	GO:0009055//electron transfer activity;GO:0020037//heme binding;GO:0046872//metal ion binding;	ko00910(Nitrogen metabolism)
gene-PA0254	406.098	241.978	570.218	2.35649	1.23664	6.08851e-08	8.82033e-06	NC_002516.2	284714	286204	-	1491	PA0254	GO:0005737;GO:0005829;GO:0006744;GO:0008694;GO:0019439;GO:0046872	-	-	hypothetical protein PA0254 [Pseudomonas aeruginosa PAO1]	PA0254	881878	GO:0006744//ubiquinone biosynthetic process;GO:0019439//aromatic compound catabolic process;	GO:0005737//cytoplasm;GO:0005829//cytosol;	GO:0008694//3-octaprenyl-4-hydroxybenzoate carboxy-lyase activity;GO:0046872//metal ion binding;	-
gene-PA1317	189.619	102.87	276.368	2.68659	1.42578	1.04839e-07	1.44284e-05	NC_002516.2	1428080	1429075	+	996	cyoA	GO:0004129;GO:0005507;GO:0005886;GO:0009486;GO:0016682;GO:0042773;GO:0070469	K02297	[EC:7.1.1.3]	cytochrome o ubiquinol oxidase subunit II [Pseudomonas aeruginosa PAO1]	PA1317	881513	GO:0042773//ATP synthesis coupled electron transport;	GO:0005886//plasma membrane;GO:0070469//respirasome;	GO:0004129//cytochrome-c oxidase activity;GO:0005507//copper ion binding;GO:0009486//cytochrome bo3 ubiquinol oxidase activity;GO:0016682//oxidoreductase activity, acting on diphenols and related substances as donors, oxygen as acceptor;	ko00190(Oxidative phosphorylation)
gene-PA2252	385.524	238.687	532.361	2.23038	1.15729	1.81765e-07	2.32701e-05	NC_002516.2	2479299	2480744	+	1446	PA2252	GO:0005283;GO:0005886	K03310	-	AGCS sodium/alanine/glycine symporter [Pseudomonas aeruginosa PAO1]	PA2252	878283	-	GO:0005886//plasma membrane;	GO:0005283//amino acid:sodium symporter activity;	-
gene-PA3531	8581.55	5479.83	11683.3	2.13205	1.09224	3.0228e-07	3.61751e-05	NC_002516.2	3950284	3950760	+	477	bfrB	GO:0004322;GO:0005506;GO:0005829;GO:0006826;GO:0006880;GO:0008199;GO:0020037	K03594	[EC:1.16.3.1]	bacterioferritin [Pseudomonas aeruginosa PAO1]	PA3531	879026	GO:0006826//iron ion transport;GO:0006880//intracellular sequestering of iron ion;	GO:0005829//cytosol;	GO:0004322//ferroxidase activity;GO:0005506//iron ion binding;GO:0008199//ferric iron binding;GO:0020037//heme binding;	ko00860(Porphyrin metabolism)
gene-PA1847	7914.44	4588.77	11240.1	2.44948	1.29248	3.45869e-07	4.05108e-05	NC_002516.2	2007665	2008249	+	585	PA1847	GO:0005506;GO:0016226;GO:0051539;GO:0097428	K07400	-	Fe/S biogenesis protein NfuA [Pseudomonas aeruginosa PAO1]	PA1847	880675	GO:0016226//iron-sulfur cluster assembly;GO:0097428//protein maturation by iron-sulfur cluster transfer;	-	GO:0005506//iron ion binding;GO:0051539//4 iron, 4 sulfur cluster binding;	-
gene-PA1602	120.782	69.3076	172.256	2.48539	1.31347	8.3676e-07	8.37521e-05	NC_002516.2	1745533	1746024	-	492	PA1602	GO:0016491;GO:0046872;GO:0051537	K18029	[EC:1.17.2.1]	oxidoreductase [Pseudomonas aeruginosa PAO1]	PA1602	881916	-	-	GO:0016491//oxidoreductase activity;GO:0046872//metal ion binding;GO:0051537//2 iron, 2 sulfur cluster binding;	ko00760(Nicotinate and nicotinamide metabolism)
gene-PA1425	782.924	455.111	1110.74	2.44059	1.28723	8.81374e-07	8.66422e-05	NC_002516.2	1550984	1552600	+	1617	PA1425	GO:0005524;GO:0016887	-	-	ABC transporter ATP-binding protein [Pseudomonas aeruginosa PAO1]	PA1425	881746	-	-	GO:0005524//ATP binding;GO:0016887//ATP hydrolysis activity;	-
gene-PA4658	2277.06	1019.22	3534.91	3.46825	1.79421	1.03606e-06	9.66695e-05	NC_002516.2	5226026	5226982	+	957	PA4658	-	-	-	hypothetical protein PA4658 [Pseudomonas aeruginosa PAO1]	PA4658	881329	-	-	-	-
gene-PA3870	367.597	225.882	509.312	2.25477	1.17298	1.23004e-06	0.000111006	NC_002516.2	4333357	4334346	-	990	moaA1	GO:0005525;GO:0006777;GO:0019008;GO:0046872;GO:0051539;GO:0061798;GO:0061799;GO:1904047	K03639	[EC:4.1.99.22]	molybdenum cofactor biosynthesis protein A [Pseudomonas aeruginosa PAO1]	PA3870	879786	GO:0006777//Mo-molybdopterin cofactor biosynthetic process;	GO:0019008//molybdopterin synthase complex;	GO:0005525//GTP binding;GO:0046872//metal ion binding;GO:0051539//4 iron, 4 sulfur cluster binding;GO:0061798//GTP 3',8'-cyclase activity;GO:0061799//cyclic pyranopterin monophosphate synthase activity;GO:1904047//S-adenosyl-L-methionine binding;	ko04122(Sulfur relay system);ko00790(Folate biosynthesis)
gene-PA4432	828.929	512.365	1145.49	2.23569	1.16072	1.3583e-06	0.000120604	NC_002516.2	4965109	4965501	-	393	rpsI	GO:0003723;GO:0003735;GO:0006412;GO:0022627	K02996	-	30S ribosomal protein S9 [Pseudomonas aeruginosa PAO1]	PA4432	881274	GO:0006412//translation;	GO:0022627//cytosolic small ribosomal subunit;	GO:0003723//RNA binding;GO:0003735//structural constituent of ribosome;	ko03010(Ribosome)
gene-PA4519	1106.81	712.257	1501.36	2.10788	1.0758	1.41953e-06	0.00012404	NC_002516.2	5060115	5061278	-	1164	speC	GO:0004586;GO:0005737;GO:0033387	K01581	[EC:4.1.1.17]	ornithine decarboxylase [Pseudomonas aeruginosa PAO1]	PA4519	881118	GO:0033387//putrescine biosynthetic process from ornithine;	GO:0005737//cytoplasm;	GO:0004586//ornithine decarboxylase activity;	ko00480(Glutathione metabolism);ko00330(Arginine and proline metabolism)
gene-PA5072	888.976	573.184	1204.77	2.10189	1.07169	1.67702e-06	0.000142031	NC_002516.2	5708955	5710898	+	1944	PA5072	GO:0004888;GO:0005886;GO:0006935;GO:0007165	K03406	-	chemotaxis transducer [Pseudomonas aeruginosa PAO1]	PA5072	881232	GO:0006935//chemotaxis;GO:0007165//signal transduction;	GO:0005886//plasma membrane;	GO:0004888//transmembrane signaling receptor activity;	ko02030(Bacterial chemotaxis);ko02020(Two-component system)
gene-PA2840	2027.73	611.917	3443.55	5.62747	2.49249	1.72113e-06	0.000143558	NC_002516.2	3193886	3195589	-	1704	PA2840	GO:0000027;GO:0003724;GO:0005524;GO:0005829;GO:0006401;GO:0009409;GO:0016887;GO:0033592;GO:0070417	K05592	[EC:3.6.4.13]	ATP-dependent RNA helicase [Pseudomonas aeruginosa PAO1]	PA2840	882823	GO:0000027//ribosomal large subunit assembly;GO:0006401//RNA catabolic process;GO:0009409//response to cold;GO:0070417//cellular response to cold;	GO:0005829//cytosol;	GO:0003724//RNA helicase activity;GO:0005524//ATP binding;GO:0016887//ATP hydrolysis activity;GO:0033592//RNA strand annealing activity;	ko03018(RNA degradation)
gene-PA4745	5331.78	3482.91	7180.65	2.06168	1.04382	2.02639e-06	0.000166497	NC_002516.2	5329977	5331458	-	1482	nusA	GO:0000166;GO:0003700;GO:0003723;GO:0005829;GO:0006353;GO:0031564	K02600	-	transcription elongation factor NusA [Pseudomonas aeruginosa PAO1]	PA4745	881696	GO:0006353//DNA-templated transcription, termination;GO:0031564//transcription antitermination;	GO:0005829//cytosol;	GO:0000166//nucleotide binding;GO:0003700//DNA-binding transcription factor activity;GO:0003723//RNA binding;	-
gene-PA0858	776.583	485.532	1067.63	2.1989	1.13678	2.1898e-06	0.000174708	NC_002516.2	936459	937397	+	939	PA0858	GO:0006400;GO:0016705	K07146	-	hypothetical protein PA0858 [Pseudomonas aeruginosa PAO1]	PA0858	877907	GO:0006400//tRNA modification;	-	GO:0016705//oxidoreductase activity, acting on paired donors, with incorporation or reduction of molecular oxygen;	-
gene-PA1601	554.021	364.551	743.491	2.03947	1.02819	2.56173e-06	0.000193183	NC_002516.2	1743290	1745536	-	2247	PA1601	GO:0016491	K18030	[EC:1.17.2.1]	aldehyde dehydrogenase [Pseudomonas aeruginosa PAO1]	PA1601	881921	-	-	GO:0016491//oxidoreductase activity;	ko00760(Nicotinate and nicotinamide metabolism)
gene-PA2906	349.109	223.104	475.114	2.12956	1.09056	3.26794e-06	0.00023671	NC_002516.2	3259725	3261185	-	1461	PA2906	GO:0000103;GO:0009337;GO:0016002;GO:0020037;GO:0050311;GO:0051539	K02229	[EC:1.14.13.83]	oxidoreductase [Pseudomonas aeruginosa PAO1]	PA2906	882651	GO:0000103//sulfate assimilation;	GO:0009337//sulfite reductase complex (NADPH);	GO:0016002//sulfite reductase activity;GO:0020037//heme binding;GO:0050311//sulfite reductase (ferredoxin) activity;GO:0051539//4 iron, 4 sulfur cluster binding;	ko00860(Porphyrin metabolism)
gene-PA3579	943.757	542.403	1345.11	2.47992	1.31029	3.49403e-06	0.0002498	NC_002516.2	4010523	4012007	-	1485	PA3579	GO:0004370;GO:0005524;GO:0005829;GO:0006071;GO:0006072;GO:0016310;GO:0019563	K00864	[EC:2.7.1.30]	glycerol kinase [Pseudomonas aeruginosa PAO1]	PA3579	880178	GO:0006071//glycerol metabolic process;GO:0006072//glycerol-3-phosphate metabolic process;GO:0016310//phosphorylation;GO:0019563//glycerol catabolic process;	GO:0005829//cytosol;	GO:0004370//glycerol kinase activity;GO:0005524//ATP binding;	ko04626(Plant-pathogen interaction);ko00561(Glycerolipid metabolism)
gene-PA5209	741.1	483.541	998.659	2.0653	1.04635	3.99661e-06	0.000271754	NC_002516.2	5863825	5865189	+	1365	PA5209	GO:0046872;GO:0050355	-	-	hypothetical protein PA5209 [Pseudomonas aeruginosa PAO1]	PA5209	879544	-	-	GO:0046872//metal ion binding;GO:0050355//triphosphatase activity;	-
gene-PA2661	248.932	159.728	338.135	2.11694	1.08198	5.9897e-06	0.000387921	NC_002516.2	3009956	3010849	+	894	PA2661	-	-	-	hypothetical protein PA2661 [Pseudomonas aeruginosa PAO1]	PA2661	882370	-	-	-	-
gene-PA4122	119.889	63.4889	176.29	2.7767	1.47337	6.32688e-06	0.000404994	NC_002516.2	4610237	4611016	+	780	PA4122	GO:0008704;GO:0018800;GO:1901023	K05921	-	hypothetical protein PA4122 [Pseudomonas aeruginosa PAO1]	PA4122	880080	GO:1901023//4-hydroxyphenylacetate catabolic process;	-	GO:0008704//5-carboxymethyl-2-hydroxymuconate delta-isomerase activity;GO:0018800//5-oxopent-3-ene-1,2,5-tricarboxylate decarboxylase activity;	ko00350(Tyrosine metabolism)
gene-PA3067	48.5758	25.0204	72.1312	2.88289	1.52752	7.44638e-06	0.000471176	NC_002516.2	3435987	3436430	-	444	PA3067	GO:0003700	-	-	transcriptional regulator [Pseudomonas aeruginosa PAO1]	PA3067	878663	-	-	GO:0003700//DNA-binding transcription factor activity;	-
gene-PA2943	473.459	276.208	670.71	2.42827	1.27993	9.53224e-06	0.000583055	NC_002516.2	3299492	3300586	+	1095	PA2943	GO:0003849;GO:0005737;GO:0008652;GO:0009073;GO:0009423	K01626	[EC:2.5.1.54]	phospho-2-dehydro-3-deoxyheptonate aldolase [Pseudomonas aeruginosa PAO1]	PA2943	882834	GO:0008652//cellular amino acid biosynthetic process;GO:0009073//aromatic amino acid family biosynthetic process;GO:0009423//chorismate biosynthetic process;	GO:0005737//cytoplasm;	GO:0003849//3-deoxy-7-phosphoheptulonate synthase activity;	ko02024(Quorum sensing);ko00400(Phenylalanine, tyrosine and tryptophan biosynthesis)
gene-PA2758	140.842	88.9729	192.711	2.16595	1.115	1.23867e-05	0.000717778	NC_002516.2	3118296	3119183	+	888	PA2758	GO:0000976;GO:0003700;GO:0006355	-	-	transcriptional regulator [Pseudomonas aeruginosa PAO1]	PA2758	882947	GO:0006355//regulation of transcription, DNA-templated;	-	GO:0000976//transcription cis-regulatory region binding;GO:0003700//DNA-binding transcription factor activity;	-
gene-PA4656	754.494	310.688	1198.3	3.85692	1.94745	1.31863e-05	0.000756152	NC_002516.2	5223559	5224476	-	918	PA4656	-	K07071	-	hypothetical protein PA4656 [Pseudomonas aeruginosa PAO1]	PA4656	881319	-	-	-	-
gene-PA5225	365.153	237.083	493.224	2.08038	1.05685	2.08011e-05	0.00111327	NC_002516.2	5883023	5883577	-	555	PA5225	GO:0005829	K09895	-	hypothetical protein PA5225 [Pseudomonas aeruginosa PAO1]	PA5225	878639	-	GO:0005829//cytosol;	-	-
gene-PA4659	450.193	214.152	686.234	3.20442	1.68006	8.10114e-05	0.00356774	NC_002516.2	5226992	5227891	+	900	PA4659	GO:0003677;GO:0003700	K22491	-	transcriptional regulator [Pseudomonas aeruginosa PAO1]	PA4659	881336	-	-	GO:0003677//DNA binding;GO:0003700//DNA-binding transcription factor activity;	-
gene-PA2273	85.9215	53.6978	118.145	2.20019	1.13763	9.94706e-05	0.00405619	NC_002516.2	2503425	2503895	-	471	soxR	GO:0003677;GO:0003700;GO:0006979;GO:0046872;GO:0051537	K13639	-	redox-sensitive transcriptional activator SoxR [Pseudomonas aeruginosa PAO1]	PA2273	882298	GO:0006979//response to oxidative stress;	-	GO:0003677//DNA binding;GO:0003700//DNA-binding transcription factor activity;GO:0046872//metal ion binding;GO:0051537//2 iron, 2 sulfur cluster binding;	-
gene-PA2662	558.199	339.092	777.306	2.29231	1.1968	0.000107511	0.00428877	NC_002516.2	3011100	3012293	-	1194	PA2662	GO:0016020	K07234	-	hypothetical protein PA2662 [Pseudomonas aeruginosa PAO1]	PA2662	882371	-	GO:0016020//membrane;	-	-
gene-PA5374	798.508	502.765	1094.25	2.17647	1.12199	0.000111736	0.00435544	NC_002516.2	6050718	6051311	-	594	betI	GO:0000976;GO:0003700;GO:0006355;GO:0019285;GO:0045892	K02167	-	BetI family transcriptional regulator [Pseudomonas aeruginosa PAO1]	PA5374	881620	GO:0006355//regulation of transcription, DNA-templated;GO:0019285//glycine betaine biosynthetic process from choline;GO:0045892//negative regulation of transcription, DNA-templated;	-	GO:0000976//transcription cis-regulatory region binding;GO:0003700//DNA-binding transcription factor activity;	-
gene-PA4893	44.5312	25.4649	63.5975	2.49746	1.32046	0.000132998	0.00499645	NC_002516.2	5488397	5489011	+	615	ureG	GO:0003924;GO:0005525;GO:0005737;GO:0006807;GO:0008270;GO:0016151	K03189	-	urease accessory protein UreG [Pseudomonas aeruginosa PAO1]	PA4893	878632	GO:0006807//nitrogen compound metabolic process;	GO:0005737//cytoplasm;	GO:0003924//GTPase activity;GO:0005525//GTP binding;GO:0008270//zinc ion binding;GO:0016151//nickel cation binding;	-
gene-PA4568	1123.32	608.004	1638.64	2.69512	1.43035	0.000134328	0.00499645	NC_002516.2	5116313	5116624	-	312	rplU	GO:0003735;GO:0005737;GO:0005840;GO:0006412;GO:0019843;GO:1990904	K02888	-	50S ribosomal protein L21 [Pseudomonas aeruginosa PAO1]	PA4568	881148	GO:0006412//translation;	GO:0005737//cytoplasm;GO:0005840//ribosome;GO:1990904//ribonucleoprotein complex;	GO:0003735//structural constituent of ribosome;GO:0019843//rRNA binding;	ko03010(Ribosome)
gene-PA5469	309.526	175.173	443.879	2.53394	1.34139	0.000141742	0.00520192	NC_002516.2	6158179	6158943	+	765	PA5469	GO:0005886	-	-	hypothetical protein PA5469 [Pseudomonas aeruginosa PAO1]	PA5469	879439	-	GO:0005886//plasma membrane;	-	-
gene-PA0711	106.553	67.7951	145.312	2.1434	1.0999	0.000217007	0.00719652	NC_002516.2	783009	783515	-	507	PA0711	GO:0016747	K03824	[EC:2.3.1.-]	hypothetical protein PA0711 [Pseudomonas aeruginosa PAO1]	PA0711	878381	-	-	GO:0016747//acyltransferase activity, transferring groups other than amino-acyl groups;	-
gene-PA2904	92.1952	59.5033	124.887	2.09883	1.06958	0.000222429	0.00729751	NC_002516.2	3258353	3259105	-	753	cobI	GO:0009236;GO:0030788;GO:0032259	K03394	-	precorrin-2 C(20)-methyltransferase [Pseudomonas aeruginosa PAO1]	PA2904	882688	GO:0009236//cobalamin biosynthetic process;GO:0032259//methylation;	-	GO:0030788//precorrin-2 C20-methyltransferase activity;	ko00860(Porphyrin metabolism)
gene-PA4121	89.6328	43.6566	135.609	3.10627	1.63518	0.000228807	0.00740932	NC_002516.2	4609567	4610226	+	660	PA4121	GO:0008704;GO:0018800	K05921	-	hypothetical protein PA4121 [Pseudomonas aeruginosa PAO1]	PA4121	880079	-	-	GO:0008704//5-carboxymethyl-2-hydroxymuconate delta-isomerase activity;GO:0018800//5-oxopent-3-ene-1,2,5-tricarboxylate decarboxylase activity;	ko00350(Tyrosine metabolism)
gene-PA4852	1896.19	1262.16	2530.22	2.00467	1.00337	0.000394247	0.011363	NC_002516.2	5447648	5448646	+	999	PA4852	GO:0000049;GO:0010181;GO:0017150;GO:0050660	K05540	[EC:1.-.-.-]	hypothetical protein PA4852 [Pseudomonas aeruginosa PAO1]	PA4852	878659	-	-	GO:0000049//tRNA binding;GO:0010181//FMN binding;GO:0017150//tRNA dihydrouridine synthase activity;GO:0050660//flavin adenine dinucleotide binding;	-
gene-PA4655	1907.11	836.994	2977.22	3.55704	1.83068	0.000514194	0.0140828	NC_002516.2	5222540	5223562	-	1023	hemH	GO:0004325;GO:0005737;GO:0006783;GO:0046872	K01772	-	ferrochelatase [Pseudomonas aeruginosa PAO1]	PA4655	881311	GO:0006783//heme biosynthetic process;	GO:0005737//cytoplasm;	GO:0004325//ferrochelatase activity;GO:0046872//metal ion binding;	ko00860(Porphyrin metabolism)
gene-PA3814	11273.6	5423.63	17123.6	3.15723	1.65866	0.000574089	0.0149372	NC_002516.2	4270921	4272135	-	1215	iscS	GO:0005737;GO:0006807;GO:0030170;GO:0031071;GO:0044571;GO:0046872;GO:0051537;GO:0071704	K04487	[EC:2.8.1.7]	cysteine desulfurase [Pseudomonas aeruginosa PAO1]	PA3814	879918	GO:0006807//nitrogen compound metabolic process;GO:0044571//[2Fe-2S] cluster assembly;GO:0071704//organic substance metabolic process;	GO:0005737//cytoplasm;	GO:0030170//pyridoxal phosphate binding;GO:0031071//cysteine desulfurase activity;GO:0046872//metal ion binding;GO:0051537//2 iron, 2 sulfur cluster binding;	ko04122(Sulfur relay system);ko00730(Thiamine metabolism)
gene-PA1884	49.2205	20.0594	78.3816	3.90748	1.96624	0.000605915	0.0153589	NC_002516.2	2053672	2054223	-	552	PA1884	GO:0003677;GO:0003700;GO:0006355	-	-	transcriptional regulator [Pseudomonas aeruginosa PAO1]	PA1884	879933	GO:0006355//regulation of transcription, DNA-templated;	-	GO:0003677//DNA binding;GO:0003700//DNA-binding transcription factor activity;	-
gene-PA4742	967.079	643.078	1291.08	2.00766	1.00551	0.00064346	0.0160283	NC_002516.2	5326018	5326932	-	915	truB	GO:0003723;GO:0006400;GO:0009982;GO:0031119;GO:0106029;GO:1990481	K03177	[EC:5.4.99.25]	tRNA pseudouridine synthase B [Pseudomonas aeruginosa PAO1]	PA4742	881676	GO:0006400//tRNA modification;GO:0031119//tRNA pseudouridine synthesis;GO:1990481//mRNA pseudouridine synthesis;	-	GO:0003723//RNA binding;GO:0009982//pseudouridine synthase activity;GO:0106029//tRNA pseudouridine synthase activity;	-
gene-PA3812	122.151	59.217	185.084	3.12552	1.6441	0.000702907	0.0171978	NC_002516.2	4270148	4270471	-	324	iscA	GO:0005737;GO:0005829;GO:0016226;GO:0051537;GO:0097428	K13628	-	iron-binding protein IscA [Pseudomonas aeruginosa PAO1]	PA3812	879916	GO:0016226//iron-sulfur cluster assembly;GO:0097428//protein maturation by iron-sulfur cluster transfer;	GO:0005737//cytoplasm;GO:0005829//cytosol;	GO:0051537//2 iron, 2 sulfur cluster binding;	-
gene-PA2971	6693.79	3809.46	9578.11	2.5143	1.33016	0.000714619	0.017407	NC_002516.2	3328399	3328935	-	537	PA2971	GO:0005829	K07040	-	hypothetical protein PA2971 [Pseudomonas aeruginosa PAO1]	PA2971	879798	-	GO:0005829//cytosol;	-	-
gene-PA4853	116.918	71.8987	161.938	2.25231	1.1714	0.000854187	0.019431	NC_002516.2	5448643	5448966	+	324	fis	GO:0006355;GO:0043565	K03557	-	Fis family transcriptional regulator [Pseudomonas aeruginosa PAO1]	PA4853	880045	GO:0006355//regulation of transcription, DNA-templated;	-	GO:0043565//sequence-specific DNA binding;	-
gene-PA1433	755.962	492.014	1019.91	2.07293	1.05167	0.000950621	0.021273	NC_002516.2	1559966	1561918	-	1953	PA1433	GO:0007165;GO:0016020	-	-	hypothetical protein PA1433 [Pseudomonas aeruginosa PAO1]	PA1433	881820	GO:0007165//signal transduction;	GO:0016020//membrane;	-	-
gene-PA4263	7911.21	5138.87	10683.6	2.07897	1.05587	0.00107787	0.0229988	NC_002516.2	4766625	4767260	-	636	rplC	GO:0003735;GO:0006412;GO:0019843;GO:0022625	K02906	-	50S ribosomal protein L3 [Pseudomonas aeruginosa PAO1]	PA4263	881728	GO:0006412//translation;	GO:0022625//cytosolic large ribosomal subunit;	GO:0003735//structural constituent of ribosome;GO:0019843//rRNA binding;	ko03010(Ribosome)
gene-PA1319	60.6523	30.532	90.7725	2.97303	1.57194	0.00157273	0.0310328	NC_002516.2	1431062	1431691	+	630	cyoC	GO:0004129;GO:0005886;GO:0009319;GO:0009486;GO:0015990;GO:0019646	K02299	-	cytochrome o ubiquinol oxidase subunit III [Pseudomonas aeruginosa PAO1]	PA1319	881595	GO:0015990//electron transport coupled proton transport;GO:0019646//aerobic electron transport chain;	GO:0005886//plasma membrane;GO:0009319//cytochrome o ubiquinol oxidase complex;	GO:0004129//cytochrome-c oxidase activity;GO:0009486//cytochrome bo3 ubiquinol oxidase activity;	ko00190(Oxidative phosphorylation)
gene-PA0915	59.37	39.5038	79.2362	2.00579	1.00417	0.00202528	0.0376144	NC_002516.2	997921	998382	-	462	PA0915	-	-	-	hypothetical protein PA0915 [Pseudomonas aeruginosa PAO1]	PA0915	880613	-	-	-	-
gene-PA5116	70.5684	43.8831	97.2537	2.2162	1.14809	0.00207476	0.0383274	NC_002516.2	5762150	5762575	+	426	PA5116	GO:0003677;GO:0003700	-	-	transcriptional regulator [Pseudomonas aeruginosa PAO1]	PA5116	879600	-	-	GO:0003677//DNA binding;GO:0003700//DNA-binding transcription factor activity;	-
gene-PA4070	117.779	74.0155	161.542	2.18254	1.12601	0.00215181	0.0396177	NC_002516.2	4547821	4548771	-	951	PA4070	GO:0003700;GO:0009893;GO:0043565	-	-	FeaR family transcriptional regulator [Pseudomonas aeruginosa PAO1]	PA4070	878693	GO:0009893//positive regulation of metabolic process;	-	GO:0003700//DNA-binding transcription factor activity;GO:0043565//sequence-specific DNA binding;	-
gene-PA0332	63.6854	40.2307	87.1401	2.16601	1.11504	0.00233913	0.0424981	NC_002516.2	373725	374192	+	468	PA0332	GO:0016020	-	-	hypothetical protein PA0332 [Pseudomonas aeruginosa PAO1]	PA0332	879348	-	GO:0016020//membrane;	-	-
gene-PA4928	1822.54	1146.79	2498.29	2.1785	1.12334	0.00238125	0.0431211	NC_002516.2	5528659	5530902	-	2244	PA4928	GO:0003824;GO:0005506;GO:0051539	-	-	hypothetical protein PA4928 [Pseudomonas aeruginosa PAO1]	PA4928	879696	-	-	GO:0003824//catalytic activity;GO:0005506//iron ion binding;GO:0051539//4 iron, 4 sulfur cluster binding;	-
gene-PA0665	31.9039	19.4932	44.3146	2.27333	1.18481	0.0024002	0.0432955	NC_002516.2	717231	717581	+	351	PA0665	GO:0005506;GO:0005829;GO:0016226;GO:0051537;GO:0051539;GO:0106035	K15724	-	iron-sulfur cluster insertion protein ErpA [Pseudomonas aeruginosa PAO1]	PA0665	879482	GO:0016226//iron-sulfur cluster assembly;GO:0106035//protein maturation by [4Fe-4S] cluster transfer;	GO:0005829//cytosol;	GO:0005506//iron ion binding;GO:0051537//2 iron, 2 sulfur cluster binding;GO:0051539//4 iron, 4 sulfur cluster binding;	-
gene-PA4660	885.321	461.365	1309.28	2.83784	1.50479	0.00245096	0.0439472	NC_002516.2	5227888	5229333	+	1446	phr	GO:0003677;GO:0003904;GO:0006139;GO:0006950;GO:0009416;GO:0009650;GO:0051716;GO:0071949	K01669	[EC:4.1.99.3]	deoxyribodipyrimidine photolyase [Pseudomonas aeruginosa PAO1]	PA4660	881337	GO:0006139//nucleobase-containing compound metabolic process;GO:0006950//response to stress;GO:0009416//response to light stimulus;GO:0009650//UV protection;GO:0051716//cellular response to stimulus;	-	GO:0003677//DNA binding;GO:0003904//deoxyribodipyrimidine photo-lyase activity;GO:0071949//FAD binding;	-
gene-PA3580	232.527	132.382	332.672	2.51297	1.32939	0.00367533	0.0580437	NC_002516.2	4012071	4012541	-	471	PA3580	GO:0002161;GO:0006412;GO:0016829	K03976	[EC:3.1.1.-]	hypothetical protein PA3580 [Pseudomonas aeruginosa PAO1]	PA3580	880151	GO:0006412//translation;	-	GO:0002161//aminoacyl-tRNA editing activity;GO:0016829//lyase activity;	-
gene-PA3871	334.906	151.868	517.943	3.41047	1.76997	0.00444885	0.0656592	NC_002516.2	4334403	4335221	-	819	PA3871	GO:0003755	K03769	[EC:5.2.1.8]	PpiC-type peptidyl-prolyl cis-trans isomerase [Pseudomonas aeruginosa PAO1]	PA3871	878883	-	-	GO:0003755//peptidyl-prolyl cis-trans isomerase activity;	-
gene-PA5404	27.2956	16.9552	37.6361	2.21974	1.15039	0.00644317	0.0836549	NC_002516.2	6083105	6083509	+	405	PA5404	-	-	-	hypothetical protein PA5404 [Pseudomonas aeruginosa PAO1]	PA5404	880103	-	-	-	-
gene-PA5275	39.3174	26.0186	52.6162	2.02226	1.01597	0.00685332	0.08673	NC_002516.2	5940747	5941082	-	336	PA5275	GO:0005829;GO:0008198;GO:0008199;GO:0016226	K06202	-	frataxin-like protein [Pseudomonas aeruginosa PAO1]	PA5275	877753	GO:0016226//iron-sulfur cluster assembly;	GO:0005829//cytosol;	GO:0008198//ferrous iron binding;GO:0008199//ferric iron binding;	-
gene-PA3179	1184.81	665.399	1704.22	2.5612	1.35682	0.00768145	0.0933474	NC_002516.2	3569106	3570266	-	1161	PA3179	GO:0000455;GO:0003723;GO:0120159	K06178	[EC:5.4.99.22]	ribosomal large subunit pseudouridine synthase B [Pseudomonas aeruginosa PAO1]	PA3179	882705	GO:0000455//enzyme-directed rRNA pseudouridine synthesis;	-	GO:0003723//RNA binding;GO:0120159//rRNA pseudouridine synthase activity;	-
gene-PA2741	672.522	438.437	906.607	2.06782	1.04811	0.00776793	0.0937773	NC_002516.2	3103643	3103999	-	357	rplT	GO:0000027;GO:0003735;GO:0006412;GO:0019843;GO:0022625	K02887	-	50S ribosomal protein L20 [Pseudomonas aeruginosa PAO1]	PA2741	882982	GO:0000027//ribosomal large subunit assembly;GO:0006412//translation;	GO:0022625//cytosolic large ribosomal subunit;	GO:0003735//structural constituent of ribosome;GO:0019843//rRNA binding;	ko03010(Ribosome)
gene-PA4261	66.0167	42.9503	89.0832	2.0741	1.05248	0.00796259	0.0952915	NC_002516.2	4765713	4766012	-	300	rplW	GO:0000027;GO:0003735;GO:0006412;GO:0019843;GO:0022625	K02892	-	50S ribosomal protein L23 [Pseudomonas aeruginosa PAO1]	PA4261	881753	GO:0000027//ribosomal large subunit assembly;GO:0006412//translation;	GO:0022625//cytosolic large ribosomal subunit;	GO:0003735//structural constituent of ribosome;GO:0019843//rRNA binding;	ko03010(Ribosome)
gene-PA5049	22.3323	11.5549	33.1098	2.86544	1.51876	0.0084032	0.0978712	NC_002516.2	5687105	5687320	-	216	rpmE	GO:0003735;GO:0005840;GO:0006412;GO:0019843;GO:0046872;GO:1990904	K02909	-	50S ribosomal protein L31 [Pseudomonas aeruginosa PAO1]	PA5049	881149	GO:0006412//translation;	GO:0005840//ribosome;GO:1990904//ribonucleoprotein complex;	GO:0003735//structural constituent of ribosome;GO:0019843//rRNA binding;GO:0046872//metal ion binding;	ko03010(Ribosome)
gene-PA1183	707.89	262.964	1152.82	4.38392	2.13222	0.0107921	0.116549	NC_002516.2	1284513	1285823	+	1311	dctA	GO:0005886;GO:0006835;GO:0015138;GO:0015141;GO:0015366;GO:0015740;GO:0070778	K11103	-	C4-dicarboxylate transport protein [Pseudomonas aeruginosa PAO1]	PA1183	880848	GO:0006835//dicarboxylic acid transport;GO:0015740//C4-dicarboxylate transport;GO:0070778//L-aspartate transmembrane transport;	GO:0005886//plasma membrane;	GO:0015138//fumarate transmembrane transporter activity;GO:0015141//succinate transmembrane transporter activity;GO:0015366//malate:proton symporter activity;	ko02020(Two-component system)
gene-PA4918	2752.09	1592.55	3911.62	2.45619	1.29642	0.0120471	0.124524	NC_002516.2	5517821	5518480	+	660	PA4918	GO:0016811	K08281	-	hypothetical protein PA4918 [Pseudomonas aeruginosa PAO1]	PA4918	878464	-	-	GO:0016811//hydrolase activity, acting on carbon-nitrogen (but not peptide) bonds, in linear amides;	ko00760(Nicotinate and nicotinamide metabolism)
gene-PA1854	89.9065	53.6806	126.132	2.34969	1.23247	0.0151899	0.147465	NC_002516.2	2013666	2014823	-	1158	PA1854	GO:0016020	K07168	-	hypothetical protein PA1854 [Pseudomonas aeruginosa PAO1]	PA1854	882032	-	GO:0016020//membrane;	-	-
gene-PA4919	3516.43	2157.49	4875.38	2.25975	1.17616	0.0156911	0.150225	NC_002516.2	5518483	5519682	+	1200	pncB1	GO:0004516;GO:0005829;GO:0034355	K00763	[EC:6.3.4.21]	nicotinate phosphoribosyltransferase [Pseudomonas aeruginosa PAO1]	PA4919	882212	GO:0034355//NAD salvage;	GO:0005829//cytosol;	GO:0004516//nicotinate phosphoribosyltransferase activity;	ko00760(Nicotinate and nicotinamide metabolism)
gene-PA3741	25.8704	14.3181	37.4227	2.61366	1.38607	0.0166306	0.1557	NC_002516.2	4194431	4194856	-	426	PA3741	GO:0005829;GO:0006631;GO:0006637;GO:0036042;GO:0047617	-	-	acyl-CoA thioesterase [Pseudomonas aeruginosa PAO1]	PA3741	880338	GO:0006631//fatty acid metabolic process;GO:0006637//acyl-CoA metabolic process;	GO:0005829//cytosol;	GO:0036042//long-chain fatty acyl-CoA binding;GO:0047617//acyl-CoA hydrolase activity;	-
gene-PA3584	5937.88	3881.24	7994.52	2.05979	1.04249	0.0168507	0.157226	NC_002516.2	4016441	4017979	+	1539	glpD	GO:0004368;GO:0006071;GO:0009331;GO:0046168;GO:0052591	K00111	[EC:1.1.5.3]	glycerol-3-phosphate dehydrogenase [Pseudomonas aeruginosa PAO1]	PA3584	880179	GO:0006071//glycerol metabolic process;GO:0046168//glycerol-3-phosphate catabolic process;	GO:0009331//glycerol-3-phosphate dehydrogenase complex;	GO:0004368//glycerol-3-phosphate dehydrogenase (quinone) activity;GO:0052591//sn-glycerol-3-phosphate:ubiquinone-8 oxidoreductase activity;	ko00564(Glycerophospholipid metabolism)
gene-PA1856	209.43	137.578	281.282	2.04452	1.03177	0.0179289	0.164985	NC_002516.2	2015139	2016581	-	1443	PA1856	GO:0004129;GO:0006119;GO:0009060;GO:0015990;GO:0020037;GO:0022904;GO:0045278;GO:0046872	K00404	[EC:7.1.1.9]	cbb3-type cytochrome C oxidase subunit I [Pseudomonas aeruginosa PAO1]	PA1856	882109	GO:0006119//oxidative phosphorylation;GO:0009060//aerobic respiration;GO:0015990//electron transport coupled proton transport;GO:0022904//respiratory electron transport chain;	GO:0045278//plasma membrane respiratory chain complex IV;	GO:0004129//cytochrome-c oxidase activity;GO:0020037//heme binding;GO:0046872//metal ion binding;	ko02020(Two-component system);ko00190(Oxidative phosphorylation)
gene-PA3133	52.1254	33.5583	70.6925	2.10656	1.07489	0.0184111	0.167249	NC_002516.2	3514023	3514565	-	543	PA3133	GO:0003677;GO:0048023	-	-	transcriptional regulator [Pseudomonas aeruginosa PAO1]	PA3133	880097	GO:0048023//positive regulation of melanin biosynthetic process;	-	GO:0003677//DNA binding;	-
gene-PA2444	67.2975	44.3471	90.2478	2.03504	1.02505	0.0233346	0.192878	NC_002516.2	2742401	2743657	-	1257	glyA2	GO:0004372;GO:0005737;GO:0005829;GO:0006565;GO:0006730;GO:0008270;GO:0019264;GO:0030170;GO:0035999;GO:0046653;GO:0046655;GO:0070905	K00600	[EC:2.1.2.1]	serine hydroxymethyltransferase [Pseudomonas aeruginosa PAO1]	PA2444	882925	GO:0006565//L-serine catabolic process;GO:0006730//one-carbon metabolic process;GO:0019264//glycine biosynthetic process from serine;GO:0035999//tetrahydrofolate interconversion;GO:0046653//tetrahydrofolate metabolic process;GO:0046655//folic acid metabolic process;	GO:0005737//cytoplasm;GO:0005829//cytosol;	GO:0004372//glycine hydroxymethyltransferase activity;GO:0008270//zinc ion binding;GO:0030170//pyridoxal phosphate binding;GO:0070905//serine binding;	ko00680(Methane metabolism);ko00670(One carbon pool by folate);ko00630(Glyoxylate and dicarboxylate metabolism);ko00460(Cyanoamino acid metabolism);ko00260(Glycine, serine and threonine metabolism)
gene-PA1852	165.303	97.6422	232.964	2.38589	1.25453	0.0236829	0.194879	NC_002516.2	2012255	2012530	-	276	PA1852	-	-	-	hypothetical protein PA1852 [Pseudomonas aeruginosa PAO1]	PA1852	882101	-	-	-	-
gene-PA1075	21.3542	12.62	30.0884	2.38419	1.2535	0.0241521	0.197853	NC_002516.2	1163276	1163593	+	318	PA1075	-	-	-	hypothetical protein PA1075 [Pseudomonas aeruginosa PAO1]	PA1075	879627	-	-	-	-
gene-PA1882	6.67683	2.87108	10.4826	3.65109	1.86833	0.0248381	0.199963	NC_002516.2	2052941	2053264	+	324	PA1882	GO:0005886;GO:0022857;GO:0055085	K11741	-	transporter [Pseudomonas aeruginosa PAO1]	PA1882	880936	GO:0055085//transmembrane transport;	GO:0005886//plasma membrane;	GO:0022857//transmembrane transporter activity;	-
gene-PA3872	238.666	116.857	360.475	3.08474	1.62515	0.0301101	0.22707	NC_002516.2	4335276	4335959	-	684	narI	GO:0005886;GO:0008940;GO:0009055;GO:0009325;GO:0019645;GO:0020037;GO:0042128;GO:0046872	K00374	-	respiratory nitrate reductase subunit gamma [Pseudomonas aeruginosa PAO1]	PA3872	878884	GO:0019645//anaerobic electron transport chain;GO:0042128//nitrate assimilation;	GO:0005886//plasma membrane;GO:0009325//nitrate reductase complex;	GO:0008940//nitrate reductase activity;GO:0009055//electron transfer activity;GO:0020037//heme binding;GO:0046872//metal ion binding;	ko02020(Two-component system);ko00910(Nitrogen metabolism)
gene-PA4531	4.03731	1.35291	6.72172	4.96835	2.31277	0.0304077	0.228183	NC_002516.2	5074409	5074618	-	210	PA4531	-	-	-	hypothetical protein PA4531 [Pseudomonas aeruginosa PAO1]	PA4531	878565	-	-	-	-
gene-PA3432	87.7187	29.5372	145.9	4.93953	2.30437	0.032957	0.239165	NC_002516.2	3840359	3840748	-	390	PA3432	GO:0005886	K06518	-	hypothetical protein PA3432 [Pseudomonas aeruginosa PAO1]	PA3432	878984	-	GO:0005886//plasma membrane;	-	-
gene-PA1883	5.75257	2.47701	9.02813	3.64477	1.86583	0.033192	0.239165	NC_002516.2	2053277	2053675	+	399	PA1883	GO:0008137;GO:0045272;GO:0048038	K00330	[EC:7.1.1.2]	NADH-quinone oxidoreductase subunit A [Pseudomonas aeruginosa PAO1]	PA1883	881501	-	GO:0045272//plasma membrane respiratory chain complex I;	GO:0008137//NADH dehydrogenase (ubiquinone) activity;GO:0048038//quinone binding;	ko00190(Oxidative phosphorylation)
gene-PA3811	331.5	175.271	487.728	2.7827	1.47649	0.03601	0.246561	NC_002516.2	4269619	4270140	-	522	hscB	GO:0001671;GO:0006457;GO:0044571;GO:0051087;GO:0051259;GO:0097428;GO:1990230	K04082	-	co-chaperone HscB [Pseudomonas aeruginosa PAO1]	PA3811	879937	GO:0006457//protein folding;GO:0044571//[2Fe-2S] cluster assembly;GO:0051259//protein complex oligomerization;GO:0097428//protein maturation by iron-sulfur cluster transfer;	GO:1990230//iron-sulfur cluster transfer complex;	GO:0001671//ATPase activator activity;GO:0051087//chaperone binding;	-
gene-PA3873	366.959	186.148	547.769	2.94265	1.55712	0.0369837	0.249909	NC_002516.2	4335962	4336702	-	741	narJ	GO:0016530;GO:0042128;GO:0051082;GO:0051131	K00373	-	respiratory nitrate reductase subunit delta [Pseudomonas aeruginosa PAO1]	PA3873	879782	GO:0042128//nitrate assimilation;GO:0051131//chaperone-mediated protein complex assembly;	-	GO:0016530//metallochaperone activity;GO:0051082//unfolded protein binding;	ko02020(Two-component system)
gene-PA3298	2.19825	0.281025	4.11548	14.6445	3.87229	0.0379732	0.253007	NC_002516.2	3695179	3695481	-	303	PA3298	-	-	-	hypothetical protein PA3298 [Pseudomonas aeruginosa PAO1]	PA3298	882461	-	-	-	-
gene-PA5117	3668.42	2443.36	4893.47	2.00276	1.00199	0.0388953	0.256737	NC_002516.2	5762659	5764476	-	1818	typA	GO:0000027;GO:0000049;GO:0003924;GO:0005525;GO:0005829;GO:0019843;GO:0030254;GO:0043022;GO:0043709;GO:0050714;GO:0071236;GO:0071978;GO:0097216;GO:1990904	K06207	-	regulatory protein TypA [Pseudomonas aeruginosa PAO1]	PA5117	879601	GO:0000027//ribosomal large subunit assembly;GO:0030254//protein secretion by the type III secretion system;GO:0043709//cell adhesion involved in single-species biofilm formation;GO:0050714//positive regulation of protein secretion;GO:0071236//cellular response to antibiotic;GO:0071978//bacterial-type flagellum-dependent swarming motility;	GO:0005829//cytosol;GO:1990904//ribonucleoprotein complex;	GO:0000049//tRNA binding;GO:0003924//GTPase activity;GO:0005525//GTP binding;GO:0019843//rRNA binding;GO:0043022//ribosome binding;GO:0097216//guanosine tetraphosphate binding;	-
gene-PA1774	22.1105	13.589	30.6319	2.25417	1.1726	0.0462523	0.284491	NC_002516.2	1919322	1919576	+	255	crfX	-	-	-	hypothetical protein PA1774 [Pseudomonas aeruginosa PAO1]	PA1774	878580	-	-	-	-
gene-PA3813	2081.37	1234.07	2928.66	2.37317	1.24682	0.0478423	0.289464	NC_002516.2	4270499	4270885	-	387	iscU	GO:0005737;GO:0006879;GO:0008198;GO:0016226;GO:0051537	K04488	-	scaffold protein [Pseudomonas aeruginosa PAO1]	PA3813	879917	GO:0006879//cellular iron ion homeostasis;GO:0016226//iron-sulfur cluster assembly;	GO:0005737//cytoplasm;	GO:0008198//ferrous iron binding;GO:0051537//2 iron, 2 sulfur cluster binding;	-

## Sheet: down
Dataset 1:	Differentially expressed genes between PAO1 vs PAO1/p-dap2
id	baseMean	baseMean_PAO1	baseMean_PAO1_4	foldChange(PAO1/p-dap2/PAO1)	log2FoldChange	pval	padj	Chromosome	Start Site	End Site	Direction	Length	Name	GO	KEGG	EC	Description	locus_tag	Dbxref_GeneID	BP	CC	MF	Pathway
gene-PA1202	371.305	633.794	108.816	0.17169	-2.54212	3.34675e-25	9.21193e-22	NC_002516.2	1302696	1303313	+	618	PA1202	GO:0016787	-	-	hydrolase [Pseudomonas aeruginosa PAO1]	PA1202	882011	-	-	GO:0016787//hydrolase activity;	-
gene-PA4501	1110.96	1937.08	284.836	0.147044	-2.76568	3.34476e-20	6.13764e-17	NC_002516.2	5038901	5040355	+	1455	opdP	GO:0015288;GO:0016020	-	-	glycine-glutamate dipeptide porin OpdP [Pseudomonas aeruginosa PAO1]	PA4501	881095	-	GO:0016020//membrane;	GO:0015288//porin activity;	-
gene-PA4502	1338.63	2136.09	541.178	0.25335	-1.98079	1.60761e-18	2.21247e-15	NC_002516.2	5040405	5042000	+	1596	PA4502	GO:0030288;GO:0042938;GO:0043190;GO:1904680	K12368	-	ABC transporter [Pseudomonas aeruginosa PAO1]	PA4502	881096	GO:0042938//dipeptide transport;	GO:0030288//outer membrane-bounded periplasmic space;GO:0043190//ATP-binding cassette (ABC) transporter complex;	GO:1904680//peptide transmembrane transporter activity;	ko02030(Bacterial chemotaxis);ko02010(ABC transporters)
gene-PA1709	191.542	314.008	69.0752	0.219979	-2.18456	2.37781e-17	2.61797e-14	NC_002516.2	1854849	1855736	+	888	popD	GO:0016020;GO:0051087	K23476	-	translocator outer membrane protein PopD [Pseudomonas aeruginosa PAO1]	PA1709	879358	-	GO:0016020//membrane;	GO:0051087//chaperone binding;	ko05135(Yersinia infection)
gene-PA4505	614.052	960.189	267.914	0.279022	-1.84155	1.54034e-15	1.41327e-12	NC_002516.2	5044054	5045028	+	975	PA4505	GO:0005524;GO:0016887;GO:0071916	K12371	-	ABC transporter ATP-binding protein [Pseudomonas aeruginosa PAO1]	PA4505	881158	-	-	GO:0005524//ATP binding;GO:0016887//ATP hydrolysis activity;GO:0071916//dipeptide transmembrane transporter activity;	ko02010(ABC transporters)
gene-PA4500	4139.93	6514.91	1764.94	0.270908	-1.88412	5.8621e-15	4.61012e-12	NC_002516.2	5037074	5038675	+	1602	PA4500	GO:0015031;GO:0030288;GO:0042938;GO:0043190;GO:1904680	K12368	-	ABC transporter [Pseudomonas aeruginosa PAO1]	PA4500	881062	GO:0015031//protein transport;GO:0042938//dipeptide transport;	GO:0030288//outer membrane-bounded periplasmic space;GO:0043190//ATP-binding cassette (ABC) transporter complex;	GO:1904680//peptide transmembrane transporter activity;	ko02030(Bacterial chemotaxis);ko02010(ABC transporters)
gene-PA0985	1041.42	1755.42	327.422	0.18652	-2.42259	6.7179e-15	4.62275e-12	NC_002516.2	1066321	1067817	-	1497	pyoS5	GO:0016020;GO:0031640;GO:0050829;GO:0140911	-	-	pyocin S5 [Pseudomonas aeruginosa PAO1]	PA0985	877569	GO:0031640//killing of cells of other organism;GO:0050829//defense response to Gram-negative bacterium;	GO:0016020//membrane;	-	-
gene-PA1706	189.948	319.108	60.788	0.190494	-2.39218	1.35504e-14	8.28831e-12	NC_002516.2	1852288	1853172	+	885	pcrV	GO:0005615;GO:0030254;GO:0030257	-	-	type III secretion protein PcrV [Pseudomonas aeruginosa PAO1]	PA1706	882997	GO:0030254//protein secretion by the type III secretion system;	GO:0005615//extracellular space;GO:0030257//type III protein secretion system complex;	-	-
gene-PA2247	3103.31	4695.75	1510.88	0.321754	-1.63597	2.19269e-14	1.20708e-11	NC_002516.2	2473213	2474445	+	1233	bkdA1	GO:0003863;GO:0009083	K00166	[EC:1.2.4.4]	2-oxoisovalerate dehydrogenase subunit alpha [Pseudomonas aeruginosa PAO1]	PA2247	877901	GO:0009083//branched-chain amino acid catabolic process;	-	GO:0003863//3-methyl-2-oxobutanoate dehydrogenase (2-methylpropanoyl-transferring) activity;	ko00640(Propanoate metabolism);ko00280(Valine, leucine and isoleucine degradation)
gene-PA4506	615.103	951.803	278.403	0.2925	-1.77349	4.45319e-14	2.22862e-11	NC_002516.2	5045028	5045999	+	972	PA4506	GO:0005524;GO:0016887;GO:0071916	K12372	-	peptide ABC transporter ATP-binding protein [Pseudomonas aeruginosa PAO1]	PA4506	881159	-	-	GO:0005524//ATP binding;GO:0016887//ATP hydrolysis activity;GO:0071916//dipeptide transmembrane transporter activity;	ko02010(ABC transporters)
gene-PA1708	173.076	272.631	73.5207	0.269672	-1.89072	1.14367e-13	5.21141e-11	NC_002516.2	1853665	1854837	+	1173	popB	GO:0016020;GO:0051087	K23475	-	translocator protein PopB [Pseudomonas aeruginosa PAO1]	PA1708	880867	-	GO:0016020//membrane;	GO:0051087//chaperone binding;	ko05135(Yersinia infection)
gene-PA3841	560.829	917.064	204.595	0.223098	-2.16425	1.86333e-13	7.32688e-11	NC_002516.2	4303141	4304502	-	1362	exoS	GO:0005096;GO:0005576;GO:0016779;GO:0090729;GO:0106274	K16635	-	exoenzyme S [Pseudomonas aeruginosa PAO1]	PA3841	879837	-	GO:0005576//extracellular region;	GO:0005096//GTPase activator activity;GO:0016779//nucleotidyltransferase activity;GO:0090729//toxin activity;GO:0106274//NAD+-protein-arginine ADP-ribosyltransferase activity;	-
gene-PA4231	453.244	681.68	224.808	0.329785	-1.6004	1.46118e-11	5.02736e-09	NC_002516.2	4745121	4746551	+	1431	pchA	GO:0008909;GO:0009697;GO:0042864	K01851	[EC:5.4.4.2]	salicylate biosynthesis isochorismate synthase [Pseudomonas aeruginosa PAO1]	PA4231	881821	GO:0009697//salicylic acid biosynthetic process;GO:0042864//pyochelin biosynthetic process;	-	GO:0008909//isochorismate synthase activity;	ko01053(Biosynthesis of siderophore group nonribosomal peptides);ko00130(Ubiquinone and other terpenoid-quinone biosynthesis)
gene-PA0044	346.456	516.327	176.585	0.342003	-1.54792	3.54481e-11	1.14789e-08	NC_002516.2	58786	60159	+	1374	exoT	GO:0005096;GO:0005576;GO:0016779;GO:0090729;GO:0106274	K16636	-	exoenzyme T [Pseudomonas aeruginosa PAO1]	PA0044	878350	-	GO:0005576//extracellular region;	GO:0005096//GTPase activator activity;GO:0016779//nucleotidyltransferase activity;GO:0090729//toxin activity;GO:0106274//NAD+-protein-arginine ADP-ribosyltransferase activity;	-
gene-PA3328	305.896	452.705	159.087	0.351414	-1.50876	3.4167e-10	8.95665e-08	NC_002516.2	3737612	3738778	+	1167	PA3328	GO:0004497;GO:0071949	-	-	FAD-dependent monooxygenase [Pseudomonas aeruginosa PAO1]	PA3328	882493	-	-	GO:0004497//monooxygenase activity;GO:0071949//FAD binding;	-
gene-PA1694	73.6372	117.027	30.247	0.258461	-1.95198	3.80983e-10	9.53323e-08	NC_002516.2	1843218	1844147	-	930	pscQ	GO:0030254;GO:0050918;GO:0071978	K03225	-	type III secretion system protein [Pseudomonas aeruginosa PAO1]	PA1694	883123	GO:0030254//protein secretion by the type III secretion system;GO:0050918//positive chemotaxis;GO:0071978//bacterial-type flagellum-dependent swarming motility;	-	-	ko03070(Bacterial secretion system)
gene-PA0622	3734.89	5472.48	1997.3	0.364972	-1.45414	6.20081e-10	1.48415e-07	NC_002516.2	681394	682554	+	1161	PA0622	-	K06907	-	bacteriophage protein [Pseudomonas aeruginosa PAO1]	PA0622	877994	-	-	-	-
gene-PA2248	1654.06	2526.35	781.774	0.309449	-1.69223	6.54484e-10	1.50122e-07	NC_002516.2	2474442	2475494	+	1053	bkdA2	GO:0003863;GO:0007584;GO:0009083	K00167	[EC:1.2.4.4]	2-oxoisovalerate dehydrogenase subunit beta [Pseudomonas aeruginosa PAO1]	PA2248	879226	GO:0007584//response to nutrient;GO:0009083//branched-chain amino acid catabolic process;	-	GO:0003863//3-methyl-2-oxobutanoate dehydrogenase (2-methylpropanoyl-transferring) activity;	ko00640(Propanoate metabolism);ko00280(Valine, leucine and isoleucine degradation)
gene-PA1894	110.605	168.968	52.2428	0.309188	-1.69344	7.62854e-10	1.6798e-07	NC_002516.2	2064853	2065545	-	693	PA1894	GO:0016491;GO:0046872	-	-	hypothetical protein PA1894 [Pseudomonas aeruginosa PAO1]	PA1894	878929	-	-	GO:0016491//oxidoreductase activity;GO:0046872//metal ion binding;	-
gene-PA0746	597.066	853.31	340.822	0.399412	-1.32405	3.8287e-09	8.10653e-07	NC_002516.2	813329	814492	-	1164	PA0746	GO:0003995;GO:0006629;GO:0050660	-	-	acyl-CoA dehydrogenase [Pseudomonas aeruginosa PAO1]	PA0746	879393	GO:0006629//lipid metabolic process;	-	GO:0003995//acyl-CoA dehydrogenase activity;GO:0050660//flavin adenine dinucleotide binding;	-
gene-PA1150	1284.37	1829.51	739.238	0.404064	-1.30734	7.00369e-09	1.42798e-06	NC_002516.2	1243594	1245663	+	2070	pys2	GO:0004519;GO:0005102;GO:0019835;GO:0031640;GO:0042742;GO:0046872	-	-	pyocin-S2 [Pseudomonas aeruginosa PAO1]	PA1150	878080	GO:0019835//cytolysis;GO:0031640//killing of cells of other organism;GO:0042742//defense response to bacterium;	-	GO:0004519//endonuclease activity;GO:0005102//signaling receptor binding;GO:0046872//metal ion binding;	-
gene-PA0628	794.662	1129.77	459.553	0.406767	-1.29773	8.31037e-09	1.63388e-06	NC_002516.2	686957	687946	+	990	PA0628	-	K06905	-	hypothetical protein PA0628 [Pseudomonas aeruginosa PAO1]	PA0628	877597	-	-	-	-
gene-PA4504	291.535	418.635	164.435	0.392787	-1.34818	1.37196e-08	2.51754e-06	NC_002516.2	5043090	5044001	+	912	PA4504	GO:0005886;GO:0071916	K12370	-	ABC transporter permease [Pseudomonas aeruginosa PAO1]	PA4504	881081	-	GO:0005886//plasma membrane;	GO:0071916//dipeptide transmembrane transporter activity;	ko02010(ABC transporters)
gene-PA3842	21.9335	38.7641	5.10291	0.13164	-2.92533	1.55452e-08	2.67427e-06	NC_002516.2	4304690	4305040	+	351	PA3842	GO:0030254	-	-	chaperone [Pseudomonas aeruginosa PAO1]	PA3842	879848	GO:0030254//protein secretion by the type III secretion system;	-	-	-
gene-PA4225	1999.91	2966.16	1033.66	0.348484	-1.52084	3.04833e-08	4.9356e-06	NC_002516.2	4731369	4736798	-	5430	pchF	GO:0005737;GO:0016874;GO:0031177;GO:0043041;GO:0044550	K12240	[EC:6.2.1.69]	pyochelin synthetase [Pseudomonas aeruginosa PAO1]	PA4225	880083	GO:0043041//amino acid activation for nonribosomal peptide biosynthetic process;GO:0044550//secondary metabolite biosynthetic process;	GO:0005737//cytoplasm;	GO:0016874//ligase activity;GO:0031177//phosphopantetheine binding;	ko01053(Biosynthesis of siderophore group nonribosomal peptides)
gene-PA3866	1817.36	2533.53	1101.19	0.434648	-1.20208	4.42629e-08	6.96192e-06	NC_002516.2	4327697	4329991	-	2295	PA3866	GO:0004519;GO:0004540;GO:0005102;GO:0019835;GO:0031640;GO:0042742	-	-	pyocin protein [Pseudomonas aeruginosa PAO1]	PA3866	879794	GO:0019835//cytolysis;GO:0031640//killing of cells of other organism;GO:0042742//defense response to bacterium;	-	GO:0004519//endonuclease activity;GO:0004540//ribonuclease activity;GO:0005102//signaling receptor binding;	-
gene-PA4503	575.319	808.581	342.056	0.423033	-1.24116	4.69456e-08	7.02255e-06	NC_002516.2	5042068	5043078	+	1011	PA4503	GO:0005886;GO:0071916	K12369	-	ABC transporter permease [Pseudomonas aeruginosa PAO1]	PA4503	881080	-	GO:0005886//plasma membrane;	GO:0071916//dipeptide transmembrane transporter activity;	ko02010(ABC transporters)
gene-PA0527	1251.47	1748.93	754.009	0.431125	-1.21382	4.71997e-08	7.02255e-06	NC_002516.2	585980	586663	-	684	dnr	GO:0000976;GO:0001216;GO:0003700;GO:0005829;GO:0032993;GO:0045893;GO:0051173;GO:0051353;GO:0071731	K21563	-	transcriptional regulator Dnr [Pseudomonas aeruginosa PAO1]	PA0527	882180	GO:0045893//positive regulation of transcription, DNA-templated;GO:0051173//positive regulation of nitrogen compound metabolic process;GO:0051353//positive regulation of oxidoreductase activity;GO:0071731//response to nitric oxide;	GO:0005829//cytosol;GO:0032993//protein-DNA complex;	GO:0000976//transcription cis-regulatory region binding;GO:0001216//DNA-binding transcription activator activity;GO:0003700//DNA-binding transcription factor activity;	-
gene-PA0623	150.194	222.523	77.8655	0.34992	-1.5149	1.0244e-07	1.44284e-05	NC_002516.2	682567	683070	+	504	PA0623	-	K06908	-	bacteriophage protein [Pseudomonas aeruginosa PAO1]	PA0623	880639	-	-	-	-
gene-PA0625	1924.81	2779.37	1070.25	0.385068	-1.37681	1.12668e-07	1.51277e-05	NC_002516.2	683599	685836	+	2238	PA0625	-	-	-	hypothetical protein PA0625 [Pseudomonas aeruginosa PAO1]	PA0625	880716	-	-	-	-
gene-PA1895	225.606	318.792	132.419	0.415377	-1.26751	1.3205e-07	1.7308e-05	NC_002516.2	2065493	2066767	-	1275	PA1895	GO:0006629;GO:0016020	-	-	hypothetical protein PA1895 [Pseudomonas aeruginosa PAO1]	PA1895	878075	GO:0006629//lipid metabolic process;	GO:0016020//membrane;	-	-
gene-PA5231	4703.16	6414.76	2991.57	0.466357	-1.10049	2.47722e-07	3.09934e-05	NC_002516.2	5887082	5889832	-	2751	PA5231	GO:0005524;GO:0016887;GO:0043190;GO:0140359	K13926	-	ABC transporter ATP-binding protein/permease [Pseudomonas aeruginosa PAO1]	PA5231	880797	-	GO:0043190//ATP-binding cassette (ABC) transporter complex;	GO:0005524//ATP binding;GO:0016887//ATP hydrolysis activity;GO:0140359//ABC-type transporter activity;	-
gene-PA1707	37.7354	59.4817	15.9891	0.268807	-1.89536	2.76184e-07	3.37866e-05	NC_002516.2	1853181	1853684	+	504	pcrH	GO:0030254;GO:0051131	-	-	regulatory protein PcrH [Pseudomonas aeruginosa PAO1]	PA1707	879267	GO:0030254//protein secretion by the type III secretion system;GO:0051131//chaperone-mediated protein complex assembly;	-	-	-
gene-PA0641	4225.63	5828.94	2622.32	0.44988	-1.15239	3.87014e-07	4.43857e-05	NC_002516.2	695082	698696	+	3615	PA0641	-	-	-	bacteriophage protein [Pseudomonas aeruginosa PAO1]	PA0641	878365	-	-	-	-
gene-PA3922	637.125	873.194	401.055	0.459297	-1.1225	4.10977e-07	4.6172e-05	NC_002516.2	4394694	4396061	-	1368	PA3922	-	-	-	hypothetical protein PA3922 [Pseudomonas aeruginosa PAO1]	PA3922	879011	-	-	-	-
gene-PA3336	349.322	484.998	213.646	0.440509	-1.18276	4.65253e-07	5.12244e-05	NC_002516.2	3744901	3746067	+	1167	PA3336	GO:0016020;GO:0022857	K18553	-	major facilitator superfamily transporter [Pseudomonas aeruginosa PAO1]	PA3336	882501	-	GO:0016020//membrane;	GO:0022857//transmembrane transporter activity;	-
gene-PA4571	5720.09	8014.45	3425.73	0.427445	-1.22619	5.00924e-07	5.40703e-05	NC_002516.2	5118538	5120565	+	2028	PA4571	GO:0009055;GO:0020037;GO:0046872	K19713	[EC:1.8.2.2]	cytochrome C [Pseudomonas aeruginosa PAO1]	PA4571	880955	-	-	GO:0009055//electron transfer activity;GO:0020037//heme binding;GO:0046872//metal ion binding;	-
gene-PA0998	2057.1	2765.85	1348.36	0.487502	-1.03652	5.57902e-07	5.90625e-05	NC_002516.2	1080853	1081899	+	1047	pqsC	GO:0004315;GO:0005737;GO:0006633;GO:0044550	K18002	[EC:2.3.1.230]	hypothetical protein PA0998 [Pseudomonas aeruginosa PAO1]	PA0998	880660	GO:0006633//fatty acid biosynthetic process;GO:0044550//secondary metabolite biosynthetic process;	GO:0005737//cytoplasm;	GO:0004315//3-oxoacyl-[acyl-carrier-protein] synthase activity;	ko02025(Biofilm formation);ko02024(Quorum sensing);ko00405(Phenazine biosynthesis)
gene-PA0999	3628.22	4873.24	2383.2	0.489038	-1.03198	5.71192e-07	5.93285e-05	NC_002516.2	1081942	1082955	+	1014	pqsD	GO:0004315;GO:0005737;GO:0006633;GO:0016746;GO:0044550	K18003	[EC:2.3.1.262]	3-oxoacyl-ACP synthase [Pseudomonas aeruginosa PAO1]	PA0999	880625	GO:0006633//fatty acid biosynthetic process;GO:0044550//secondary metabolite biosynthetic process;	GO:0005737//cytoplasm;	GO:0004315//3-oxoacyl-[acyl-carrier-protein] synthase activity;GO:0016746//acyltransferase activity;	ko02025(Biofilm formation);ko02024(Quorum sensing);ko00405(Phenazine biosynthesis)
gene-PA2729	248.378	346.359	150.396	0.434219	-1.2035	7.41113e-07	7.55524e-05	NC_002516.2	3086142	3087491	+	1350	PA2729	-	-	-	hypothetical protein PA2729 [Pseudomonas aeruginosa PAO1]	PA2729	882570	-	-	-	-
gene-PA0997	4123.79	5508.24	2739.34	0.497317	-1.00776	9.33612e-07	9.01673e-05	NC_002516.2	1080009	1080860	+	852	pqsB	GO:0005737;GO:0016746;GO:0044550	K18001	[EC:2.3.1.230]	hypothetical protein PA0997 [Pseudomonas aeruginosa PAO1]	PA0997	883098	GO:0044550//secondary metabolite biosynthetic process;	GO:0005737//cytoplasm;	GO:0016746//acyltransferase activity;	ko02025(Biofilm formation);ko02024(Quorum sensing);ko00405(Phenazine biosynthesis)
gene-PA0626	600.354	823.352	377.357	0.458318	-1.12558	1.03518e-06	9.66695e-05	NC_002516.2	685846	686718	+	873	PA0626	-	K06906	-	hypothetical protein PA0626 [Pseudomonas aeruginosa PAO1]	PA0626	880740	-	-	-	-
gene-PA0633	577.986	806.042	349.931	0.434135	-1.20378	1.152e-06	0.000105696	NC_002516.2	689537	690031	+	495	PA0633	-	-	-	hypothetical protein PA0633 [Pseudomonas aeruginosa PAO1]	PA0633	878027	-	-	-	-
gene-PA2410	178.832	262.323	95.3408	0.363448	-1.46018	1.54369e-06	0.000132781	NC_002516.2	2692764	2693681	+	918	PA2410	GO:0030001;GO:0046872	-	-	hypothetical protein PA2410 [Pseudomonas aeruginosa PAO1]	PA2410	879581	GO:0030001//metal ion transport;	-	GO:0046872//metal ion binding;	-
gene-PA4067	21279.3	28425.2	14133.4	0.497214	-1.00806	2.18551e-06	0.000174708	NC_002516.2	4544607	4545305	+	699	oprG	GO:0009279;GO:0044384;GO:0055085	K07275	-	outer membrane protein OprG [Pseudomonas aeruginosa PAO1]	PA4067	879793	GO:0055085//transmembrane transport;	GO:0009279//cell outer membrane;GO:0044384//host outer membrane;	-	-
gene-PA0620	1830.14	2453.37	1206.9	0.491935	-1.02346	2.23475e-06	0.000175747	NC_002516.2	678821	680896	+	2076	PA0620	-	-	-	bacteriophage protein [Pseudomonas aeruginosa PAO1]	PA0620	877993	-	-	-	-
gene-PA1698	73.8389	115.012	32.6658	0.284021	-1.81593	2.40772e-06	0.000186683	NC_002516.2	1847227	1848093	+	867	popN	GO:0009986;GO:0019867;GO:0030254;GO:0050709	K04058	-	type III secretion outer membrane protein PopN [Pseudomonas aeruginosa PAO1]	PA1698	879266	GO:0030254//protein secretion by the type III secretion system;GO:0050709//negative regulation of protein secretion;	GO:0009986//cell surface;GO:0019867//outer membrane;	-	ko03070(Bacterial secretion system)
gene-PA0423	4266.45	5698.07	2834.82	0.497505	-1.00722	2.45038e-06	0.000187352	NC_002516.2	470662	471237	+	576	pasP	GO:0005615;GO:0042597	-	-	hypothetical protein PA0423 [Pseudomonas aeruginosa PAO1]	PA0423	877902	-	GO:0005615//extracellular space;GO:0042597//periplasmic space;	-	-
gene-PA1546	11670.2	15600.8	7739.66	0.496108	-1.01127	2.74533e-06	0.00020423	NC_002516.2	1682567	1683949	-	1383	hemN	GO:0004109;GO:0005737;GO:0006779;GO:0006782;GO:0046872;GO:0051539;GO:0051989	K02495	[EC:1.3.98.3]	oxygen-independent coproporphyrinogen-III oxidase [Pseudomonas aeruginosa PAO1]	PA1546	883053	GO:0006779//porphyrin-containing compound biosynthetic process;GO:0006782//protoporphyrinogen IX biosynthetic process;	GO:0005737//cytoplasm;	GO:0004109//coproporphyrinogen oxidase activity;GO:0046872//metal ion binding;GO:0051539//4 iron, 4 sulfur cluster binding;GO:0051989//coproporphyrinogen dehydrogenase activity;	ko00860(Porphyrin metabolism)
gene-PA4236	4416.99	6331.35	2502.64	0.395278	-1.33906	3.01861e-06	0.000221566	NC_002516.2	4752260	4753708	-	1449	katA	GO:0004096;GO:0005737;GO:0020037;GO:0042542;GO:0042744;GO:0046872	K03781	[EC:1.11.1.6]	catalase [Pseudomonas aeruginosa PAO1]	PA4236	881831	GO:0042542//response to hydrogen peroxide;GO:0042744//hydrogen peroxide catabolic process;	GO:0005737//cytoplasm;	GO:0004096//catalase activity;GO:0020037//heme binding;GO:0046872//metal ion binding;	ko00630(Glyoxylate and dicarboxylate metabolism);ko00380(Tryptophan metabolism)
gene-PA0624	120.404	179.298	61.5102	0.343061	-1.54346	3.69763e-06	0.000260967	NC_002516.2	683085	683429	+	345	PA0624	-	-	-	hypothetical protein PA0624 [Pseudomonas aeruginosa PAO1]	PA0624	877599	-	-	-	-
gene-PA0141	3707.17	4946.6	2467.74	0.498875	-1.00325	3.98368e-06	0.000271754	NC_002516.2	160552	161448	-	897	PA0141	GO:0006754;GO:0008976;GO:0016310	K22468	[EC:2.7.4.34]	hypothetical protein PA0141 [Pseudomonas aeruginosa PAO1]	PA0141	879494	GO:0006754//ATP biosynthetic process;GO:0016310//phosphorylation;	-	GO:0008976//polyphosphate kinase activity;	ko03018(RNA degradation);ko00190(Oxidative phosphorylation)
gene-PA3329	298.132	405.809	190.454	0.469318	-1.09136	4.04792e-06	0.000271754	NC_002516.2	3738775	3740103	+	1329	PA3329	GO:0003824;GO:1901576	-	-	hypothetical protein PA3329 [Pseudomonas aeruginosa PAO1]	PA3329	882494	GO:1901576//organic substance biosynthetic process;	-	GO:0003824//catalytic activity;	-
gene-PA0807	155.428	216.697	94.1587	0.434518	-1.20251	4.59057e-06	0.000304471	NC_002516.2	884799	885566	+	768	ampDh3	GO:0008745;GO:0009253;GO:0009254;GO:0009276;GO:0019867;GO:0033252;GO:0046872	K01447	[EC:3.5.1.28]	protein AmpDh3 [Pseudomonas aeruginosa PAO1]	PA0807	877713	GO:0009253//peptidoglycan catabolic process;GO:0009254//peptidoglycan turnover;GO:0033252//regulation of beta-lactamase activity;	GO:0009276//Gram-negative-bacterium-type cell wall;GO:0019867//outer membrane;	GO:0008745//N-acetylmuramoyl-L-alanine amidase activity;GO:0046872//metal ion binding;	-
gene-PA1695	56.3932	84.0082	28.7781	0.342563	-1.54556	7.81865e-06	0.00048911	NC_002516.2	1844144	1845253	-	1110	pscP	GO:0030254;GO:0051179	K04057	-	translocation protein in type III secretion [Pseudomonas aeruginosa PAO1]	PA1695	883100	GO:0030254//protein secretion by the type III secretion system;GO:0051179//localization;	-	-	ko03070(Bacterial secretion system)
gene-PA3331	418.844	610.222	227.467	0.372762	-1.42367	1.03321e-05	0.000619564	NC_002516.2	3741012	3742268	+	1257	PA3331	GO:0004497;GO:0005506;GO:0016705;GO:0020037	-	-	cytochrome P450 [Pseudomonas aeruginosa PAO1]	PA3331	882496	-	-	GO:0004497//monooxygenase activity;GO:0005506//iron ion binding;GO:0016705//oxidoreductase activity, acting on paired donors, with incorporation or reduction of molecular oxygen;GO:0020037//heme binding;	-
gene-PA1725	57.5615	83.371	31.7519	0.38085	-1.3927	1.18504e-05	0.000701465	NC_002516.2	1865494	1866138	+	645	pscL	GO:0005829;GO:0030254	K03223	-	type III secretion system protein [Pseudomonas aeruginosa PAO1]	PA1725	880738	GO:0030254//protein secretion by the type III secretion system;	GO:0005829//cytosol;	-	ko03070(Bacterial secretion system)
gene-PA1429	4339.06	6057.41	2620.72	0.432647	-1.20874	1.23182e-05	0.000717778	NC_002516.2	1555012	1557720	+	2709	PA1429	GO:0005388;GO:0005524;GO:0016020;GO:0016887;GO:0043231	-	-	cation-transporting P-type ATPase [Pseudomonas aeruginosa PAO1]	PA1429	881803	-	GO:0016020//membrane;GO:0043231//intracellular membrane-bounded organelle;	GO:0005388//P-type calcium transporter activity;GO:0005524//ATP binding;GO:0016887//ATP hydrolysis activity;	-
gene-PA1723	95.1066	133.526	56.687	0.424538	-1.23603	1.45952e-05	0.000828316	NC_002516.2	1864134	1864880	+	747	pscJ	GO:0009279;GO:0030254	K03222	-	type III export protein PscJ [Pseudomonas aeruginosa PAO1]	PA1723	881901	GO:0030254//protein secretion by the type III secretion system;	GO:0009279//cell outer membrane;	-	ko03070(Bacterial secretion system)
gene-PA1224	106.189	148.769	63.6091	0.427569	-1.22577	1.68079e-05	0.000934619	NC_002516.2	1327024	1327803	+	780	PA1224	GO:0003955;GO:0005829	K00355	[EC:1.6.5.2]	NAD(P)H dehydrogenase [Pseudomonas aeruginosa PAO1]	PA1224	879344	-	GO:0005829//cytosol;	GO:0003955//NAD(P)H dehydrogenase (quinone) activity;	ko00130(Ubiquinone and other terpenoid-quinone biosynthesis)
gene-PA0720	59.7958	87.0152	32.5765	0.374377	-1.41744	1.89448e-05	0.00104291	NC_002516.2	790166	790600	+	435	PA0720	-	-	-	helix destabilizing protein of bacteriophage Pf1 [Pseudomonas aeruginosa PAO1]	PA0720	877782	-	-	-	-
gene-PA4228	615.002	862.587	367.417	0.425948	-1.23125	2.08295e-05	0.00111327	NC_002516.2	4742424	4744067	+	1644	pchD	GO:0016874;GO:0017000	K12238	[EC:6.2.1.61]	2,3-dihydroxybenzoate-AMP ligase [Pseudomonas aeruginosa PAO1]	PA4228	880566	GO:0017000//antibiotic biosynthetic process;	-	GO:0016874//ligase activity;	ko01053(Biosynthesis of siderophore group nonribosomal peptides)
gene-PA3488	255.692	342.982	168.402	0.490993	-1.02623	2.46433e-05	0.00129201	NC_002516.2	3906055	3907089	+	1035	PA3488	-	-	-	hypothetical protein PA3488 [Pseudomonas aeruginosa PAO1]	PA3488	880041	-	-	-	-
gene-PA4226	1599.63	2190.66	1008.6	0.46041	-1.11901	2.58371e-05	0.00134182	NC_002516.2	4736795	4741111	-	4317	pchE	GO:0005737;GO:0009239;GO:0009366;GO:0031177;GO:0043041;GO:0047527	K12239	[EC:6.2.1.69]	dihydroaeruginoic acid synthetase [Pseudomonas aeruginosa PAO1]	PA4226	880048	GO:0009239//enterobactin biosynthetic process;GO:0043041//amino acid activation for nonribosomal peptide biosynthetic process;	GO:0005737//cytoplasm;GO:0009366//enterobactin synthetase complex;	GO:0031177//phosphopantetheine binding;GO:0047527//2,3-dihydroxybenzoate-serine ligase activity;	ko01053(Biosynthesis of siderophore group nonribosomal peptides)
gene-PA0636	1784.2	2455.91	1112.5	0.452987	-1.14246	3.458e-05	0.00173057	NC_002516.2	690721	692556	+	1836	PA0636	-	-	-	hypothetical protein PA0636 [Pseudomonas aeruginosa PAO1]	PA0636	878378	-	-	-	-
gene-PA2015	2273.15	3366.19	1180.11	0.350577	-1.5122	6.07536e-05	0.00276404	NC_002516.2	2205190	2206353	-	1164	liuA	GO:0003995;GO:0006552;GO:0008300;GO:0008470;GO:0050660	K00253	[EC:1.3.8.4]	isovaleryl-CoA dehydrogenase [Pseudomonas aeruginosa PAO1]	PA2015	879167	GO:0006552//leucine catabolic process;GO:0008300//isoprenoid catabolic process;	-	GO:0003995//acyl-CoA dehydrogenase activity;GO:0008470//isovaleryl-CoA dehydrogenase activity;GO:0050660//flavin adenine dinucleotide binding;	ko00280(Valine, leucine and isoleucine degradation)
gene-PA3332	49.6391	75.4243	23.854	0.316264	-1.6608	7.4292e-05	0.00332502	NC_002516.2	3742265	3742690	+	426	PA3332	-	K06893	-	hypothetical protein PA3332 [Pseudomonas aeruginosa PAO1]	PA3332	882497	-	-	-	-
gene-PA1897	65.4123	96.6741	34.1506	0.353255	-1.50122	8.9449e-05	0.00373043	NC_002516.2	2067961	2068728	-	768	PA1897	GO:0005506;GO:0008610;GO:0016020;GO:0016491	-	-	hypothetical protein PA1897 [Pseudomonas aeruginosa PAO1]	PA1897	880632	GO:0008610//lipid biosynthetic process;	GO:0016020//membrane;	GO:0005506//iron ion binding;GO:0016491//oxidoreductase activity;	-
gene-PA1717	131.427	176.068	86.7855	0.49291	-1.0206	0.000112347	0.00435544	NC_002516.2	1861297	1862595	+	1299	pscD	GO:0016020;GO:0030254	K03220	-	type III export protein PscD [Pseudomonas aeruginosa PAO1]	PA1717	877924	GO:0030254//protein secretion by the type III secretion system;	GO:0016020//membrane;	-	-
gene-PA0744	428.002	630.196	225.808	0.358314	-1.4807	0.000149894	0.00546468	NC_002516.2	811283	812386	-	1104	PA0744	GO:0003860;GO:0006574	-	-	enoyl-CoA hydratase [Pseudomonas aeruginosa PAO1]	PA0744	878206	GO:0006574//valine catabolic process;	-	GO:0003860//3-hydroxyisobutyryl-CoA hydrolase activity;	-
gene-PA0639	422.445	574.461	270.428	0.47075	-1.08697	0.000152717	0.00549261	NC_002516.2	693596	694366	+	771	PA0639	GO:0006508;GO:0008235;GO:0008270	-	-	hypothetical protein PA0639 [Pseudomonas aeruginosa PAO1]	PA0639	880921	GO:0006508//proteolysis;	-	GO:0008235//metalloexopeptidase activity;GO:0008270//zinc ion binding;	-
gene-PA0635	18.4998	29.1924	7.80716	0.267438	-1.90272	0.000158861	0.00564214	NC_002516.2	690420	690674	+	255	PA0635	-	-	-	hypothetical protein PA0635 [Pseudomonas aeruginosa PAO1]	PA0635	882071	-	-	-	-
gene-PA2016	213.988	314.122	113.854	0.362452	-1.46414	0.000162063	0.00571896	NC_002516.2	2206402	2206806	-	405	liuR	GO:0003677;GO:0003700;GO:0008300	-	-	liu genes regulator [Pseudomonas aeruginosa PAO1]	PA2016	878723	GO:0008300//isoprenoid catabolic process;	-	GO:0003677//DNA binding;GO:0003700//DNA-binding transcription factor activity;	-
gene-PA0088	467.534	623.558	311.509	0.499567	-1.00125	0.000201445	0.0067619	NC_002516.2	105359	107218	+	1860	PA0088	-	K11896	-	hypothetical protein PA0088 [Pseudomonas aeruginosa PAO1]	PA0088	879483	-	-	-	-
gene-PA2649	679.625	924.552	434.697	0.470171	-1.08874	0.000252662	0.00781406	NC_002516.2	2996265	2997725	+	1461	nuoN	GO:0005886;GO:0008137;GO:0042773;GO:0048038;GO:0071236	K00343	[EC:7.1.1.2]	NADH-quinone oxidoreductase subunit N [Pseudomonas aeruginosa PAO1]	PA2649	882358	GO:0042773//ATP synthesis coupled electron transport;GO:0071236//cellular response to antibiotic;	GO:0005886//plasma membrane;	GO:0008137//NADH dehydrogenase (ubiquinone) activity;GO:0048038//quinone binding;	ko00190(Oxidative phosphorylation)
gene-PA5170	16304	21966.4	10641.7	0.484453	-1.04557	0.000337614	0.0100463	NC_002516.2	5820910	5822358	+	1449	arcD	GO:0005886;GO:0015293;GO:0019546;GO:0043858;GO:1903826	K03758	-	arginine/ornithine antiporter [Pseudomonas aeruginosa PAO1]	PA5170	881800	GO:0019546//arginine deiminase pathway;GO:1903826//L-arginine transmembrane transport;	GO:0005886//plasma membrane;	GO:0015293//symporter activity;GO:0043858//arginine:ornithine antiporter activity;	-
gene-PA0091	816.184	1163.51	468.856	0.402967	-1.31127	0.000373126	0.010868	NC_002516.2	110976	112907	+	1932	vgrG1	GO:0005576;GO:0033103;GO:0033104	K11904	-	type VI secretion system protein VgrG [Pseudomonas aeruginosa PAO1]	PA0091	879511,PseudoCap:PA0091	GO:0033103//protein secretion by the type VI secretion system;	GO:0005576//extracellular region;GO:0033104//type VI protein secretion system complex;	-	ko03070(Bacterial secretion system)
gene-PA1668	208.749	285.481	132.017	0.462436	-1.11267	0.000442501	0.0124922	NC_002516.2	1818189	1819058	+	870	PA1668	GO:0016020;GO:0033103	K11892	-	hypothetical protein PA1668 [Pseudomonas aeruginosa PAO1]	PA1668	882100	GO:0033103//protein secretion by the type VI secretion system;	GO:0016020//membrane;	-	ko03070(Bacterial secretion system)
gene-PA1983	6.52412	11.8316	1.21663	0.102829	-3.28169	0.000451868	0.0126915	NC_002516.2	2169464	2169901	+	438	exaB	GO:0006069;GO:0009055;GO:0020037;GO:0042597;GO:0046872	-	-	cytochrome C550 [Pseudomonas aeruginosa PAO1]	PA1983	880387	GO:0006069//ethanol oxidation;	GO:0042597//periplasmic space;	GO:0009055//electron transfer activity;GO:0020037//heme binding;GO:0046872//metal ion binding;	-
gene-PA4230	28.4896	42.0957	14.8835	0.353564	-1.49996	0.000456457	0.0127553	NC_002516.2	4744819	4745124	+	306	pchB	GO:0004106;GO:0009697;GO:0016835;GO:0042864;GO:0043904;GO:0046417	K04782	[EC:4.2.99.21]	isochorismate-pyruvate lyase [Pseudomonas aeruginosa PAO1]	PA4230	881846	GO:0009697//salicylic acid biosynthetic process;GO:0042864//pyochelin biosynthetic process;GO:0046417//chorismate metabolic process;	-	GO:0004106//chorismate mutase activity;GO:0016835//carbon-oxygen lyase activity;GO:0043904//isochorismate pyruvate lyase activity;	ko01053(Biosynthesis of siderophore group nonribosomal peptides)
gene-PA1669	1251.12	1753.05	749.177	0.427356	-1.22649	0.000473872	0.0131751	NC_002516.2	1819074	1822601	+	3528	PA1669	GO:0016020;GO:0033103	K11891	-	hypothetical protein PA1669 [Pseudomonas aeruginosa PAO1]	PA1669	882077	GO:0033103//protein secretion by the type VI secretion system;	GO:0016020//membrane;	-	ko03070(Bacterial secretion system);ko02025(Biofilm formation)
gene-PA1896	81.7148	111.279	52.1505	0.468646	-1.09343	0.000520525	0.0141856	NC_002516.2	2066786	2067955	-	1170	PA1896	-	-	-	hypothetical protein PA1896 [Pseudomonas aeruginosa PAO1]	PA1896	878630	-	-	-	-
gene-PA2249	1253.27	1919.07	587.473	0.306123	-1.70782	0.000523716	0.0142023	NC_002516.2	2475495	2476781	+	1287	bkdB	GO:0005737;GO:0006096;GO:0016407;GO:0031405;GO:0043754	K09699	[EC:2.3.1.168]	branched-chain alpha-keto acid dehydrogenase complex lipoamide acyltransferase [Pseudomonas aeruginosa PAO1]	PA2249	880679	GO:0006096//glycolytic process;	GO:0005737//cytoplasm;	GO:0016407//acetyltransferase activity;GO:0031405//lipoic acid binding;GO:0043754//dihydrolipoyllysine-residue (2-methylpropanoyl)transferase activity;	ko00640(Propanoate metabolism);ko00280(Valine, leucine and isoleucine degradation)
gene-PA1710	52.4496	85.2559	19.6433	0.230404	-2.11776	0.000551726	0.0146022	NC_002516.2	1855862	1856299	+	438	exsC	GO:0005737;GO:0030254;GO:0045893	-	-	exoenzyme S synthesis protein ExsC [Pseudomonas aeruginosa PAO1]	PA1710	878452	GO:0030254//protein secretion by the type III secretion system;GO:0045893//positive regulation of transcription, DNA-templated;	GO:0005737//cytoplasm;	-	-
gene-PA1721	37.2731	52.8674	21.6787	0.410058	-1.2861	0.000573419	0.0149372	NC_002516.2	1863368	1863799	+	432	pscH	GO:0030254;GO:0030257	K04052	-	type III export protein PscH [Pseudomonas aeruginosa PAO1]	PA1721	880612	GO:0030254//protein secretion by the type III secretion system;	GO:0030257//type III protein secretion system complex;	-	-
gene-PA3614	2990.36	4166.06	1814.67	0.435584	-1.19898	0.000722747	0.0175274	NC_002516.2	4048519	4049922	+	1404	PA3614	GO:0004521	K07576	-	hypothetical protein PA3614 [Pseudomonas aeruginosa PAO1]	PA3614	880123	-	-	GO:0004521//endoribonuclease activity;	-
gene-PA2303	353.479	474.253	232.704	0.490676	-1.02716	0.000749279	0.0179338	NC_002516.2	2539063	2540082	-	1020	ambD	GO:0016491	-	-	protein AmbD [Pseudomonas aeruginosa PAO1]	PA2303	879522	-	-	GO:0016491//oxidoreductase activity;	-
gene-PA2408	21.0678	31.7336	10.4019	0.327786	-1.60917	0.000766941	0.0182771	NC_002516.2	2691110	2691865	+	756	PA2408	GO:0005524;GO:0016887;GO:0042626;GO:0043190	K09817	[EC:7.2.2.20]	ABC transporter ATP-binding protein [Pseudomonas aeruginosa PAO1]	PA2408	879637	-	GO:0043190//ATP-binding cassette (ABC) transporter complex;	GO:0005524//ATP binding;GO:0016887//ATP hydrolysis activity;GO:0042626//ATPase-coupled transmembrane transporter activity;	ko02010(ABC transporters)
gene-PA2187	4.75022	8.89788	0.602548	0.0677182	-3.88431	0.000807238	0.0187504	NC_002516.2	2407236	2407661	+	426	PA2187	GO:0016020;GO:0055085	-	-	hypothetical protein PA2187 [Pseudomonas aeruginosa PAO1]	PA2187	878284	GO:0055085//transmembrane transport;	GO:0016020//membrane;	-	-
gene-PA1697	133.052	210.89	55.2137	0.261814	-1.93339	0.000834801	0.0191482	NC_002516.2	1845714	1847036	-	1323	PA1697	GO:0005524;GO:0005737;GO:0016887;GO:0030254;GO:0030257;GO:0045261;GO:0046933;GO:0046961	K03224	[EC:7.4.2.8]	type III secretion system ATPase [Pseudomonas aeruginosa PAO1]	PA1697	879763	GO:0030254//protein secretion by the type III secretion system;	GO:0005737//cytoplasm;GO:0030257//type III protein secretion system complex;GO:0045261//proton-transporting ATP synthase complex, catalytic core F(1);	GO:0005524//ATP binding;GO:0016887//ATP hydrolysis activity;GO:0046933//proton-transporting ATP synthase activity, rotational mechanism;GO:0046961//proton-transporting ATPase activity, rotational mechanism;	ko03070(Bacterial secretion system)
gene-PA4586	17.0454	26.2088	7.88212	0.300744	-1.73339	0.000979054	0.0217326	NC_002516.2	5135816	5136193	+	378	PA4586	-	-	-	hypothetical protein PA4586 [Pseudomonas aeruginosa PAO1]	PA4586	881020	-	-	-	-
gene-PA0087	236.327	331.348	141.307	0.426462	-1.22951	0.00142899	0.0289213	NC_002516.2	104853	105362	+	510	PA0087	GO:0005737	K11897	-	hypothetical protein PA0087 [Pseudomonas aeruginosa PAO1]	PA0087	879495	-	GO:0005737//cytoplasm;	-	-
gene-PA1071	506.541	703.305	309.778	0.440461	-1.18291	0.0014855	0.029762	NC_002516.2	1158658	1159425	-	768	braF	GO:0005304;GO:0005524;GO:0005886;GO:0015188;GO:0015190;GO:0015192;GO:0015808;GO:0016887;GO:0042941;GO:0098713;GO:1903805;GO:1903806	K01995	-	ABC transporter ATP-binding protein [Pseudomonas aeruginosa PAO1]	PA1071	878078	GO:0015808//L-alanine transport;GO:0042941//D-alanine transport;GO:0098713//leucine import across plasma membrane;GO:1903805//L-valine import across plasma membrane;GO:1903806//L-isoleucine import across plasma membrane;	GO:0005886//plasma membrane;	GO:0005304//L-valine transmembrane transporter activity;GO:0005524//ATP binding;GO:0015188//L-isoleucine transmembrane transporter activity;GO:0015190//L-leucine transmembrane transporter activity;GO:0015192//L-phenylalanine transmembrane transporter activity;GO:0016887//ATP hydrolysis activity;	ko02024(Quorum sensing);ko02010(ABC transporters)
gene-PA3727	197.583	280.889	114.276	0.406839	-1.29747	0.00157278	0.0310328	NC_002516.2	4173175	4173867	-	693	PA3727	GO:0016891	-	-	hypothetical protein PA3727 [Pseudomonas aeruginosa PAO1]	PA3727	880348	-	-	GO:0016891//endoribonuclease activity, producing 5'-phosphomonoesters;	-
gene-PA3347	25.3193	36.9156	13.7231	0.371743	-1.42762	0.00175379	0.0341152	NC_002516.2	3759376	3759681	-	306	PA3347	GO:0043856	K20978	-	hypothetical protein PA3347 [Pseudomonas aeruginosa PAO1]	PA3347	882514	-	-	GO:0043856//anti-sigma factor antagonist activity;	ko02025(Biofilm formation);ko02020(Two-component system)
gene-PA2014	657.986	1036.88	279.09	0.269163	-1.89345	0.0019638	0.0371502	NC_002516.2	2203460	2205067	-	1608	liuB	GO:0004485;GO:0006552;GO:0006633;GO:0008300;GO:1905202	K01969	[EC:6.4.1.4]	methylcrotonyl-CoA carboxylase subunit beta [Pseudomonas aeruginosa PAO1]	PA2014	878244	GO:0006552//leucine catabolic process;GO:0006633//fatty acid biosynthetic process;GO:0008300//isoprenoid catabolic process;	GO:1905202//methylcrotonoyl-CoA carboxylase complex;	GO:0004485//methylcrotonoyl-CoA carboxylase activity;	ko00280(Valine, leucine and isoleucine degradation)
gene-PA2557	283.346	392.772	173.92	0.442801	-1.17527	0.00201778	0.0376144	NC_002516.2	2890356	2892050	-	1695	PA2557	GO:0006631;GO:0031956	K00666	[EC:6.2.1.-]	AMP-binding protein [Pseudomonas aeruginosa PAO1]	PA2557	882749	GO:0006631//fatty acid metabolic process;	-	GO:0031956//medium-chain fatty acid-CoA ligase activity;	-
gene-PA3333	189.25	254.72	123.78	0.485946	-1.04113	0.00240662	0.0432955	NC_002516.2	3742694	3743686	+	993	fabH2	GO:0004315;GO:0005737;GO:0006633;GO:0033818;GO:0044550	K00648	[EC:2.3.1.180]	3-oxoacyl-ACP synthase III [Pseudomonas aeruginosa PAO1]	PA3333	882498	GO:0006633//fatty acid biosynthetic process;GO:0044550//secondary metabolite biosynthetic process;	GO:0005737//cytoplasm;	GO:0004315//3-oxoacyl-[acyl-carrier-protein] synthase activity;GO:0033818//beta-ketoacyl-acyl-carrier-protein synthase III activity;	ko00061(Fatty acid biosynthesis)
gene-PA1666	72.3754	96.893	47.8578	0.493924	-1.01764	0.0036389	0.0580437	NC_002516.2	1816352	1816858	+	507	PA1666	GO:0033103	K11906	-	hypothetical protein PA1666 [Pseudomonas aeruginosa PAO1]	PA1666	882020	GO:0033103//protein secretion by the type VI secretion system;	-	-	ko03070(Bacterial secretion system)
gene-PA2250	994.597	1462.24	526.952	0.360373	-1.47244	0.00367979	0.0580437	NC_002516.2	2476785	2478179	+	1395	lpdV	GO:0004148;GO:0005737;GO:0006096;GO:0050660	K00382	[EC:1.8.1.4]	branched-chain alpha-keto acid dehydrogenase complex dihydrolipoyl dehydrogenase [Pseudomonas aeruginosa PAO1]	PA2250	878470	GO:0006096//glycolytic process;	GO:0005737//cytoplasm;	GO:0004148//dihydrolipoyl dehydrogenase activity;GO:0050660//flavin adenine dinucleotide binding;	ko00640(Propanoate metabolism);ko00630(Glyoxylate and dicarboxylate metabolism);ko00620(Pyruvate metabolism);ko00380(Tryptophan metabolism);ko00310(Lysine degradation);ko00280(Valine, leucine and isoleucine degradation);ko00260(Glycine, serine and threonine metabolism);ko00020(Citrate cycle (TCA cycle));ko00010(Glycolysis / Gluconeogenesis)
gene-PA4022	1063.95	1466.96	660.937	0.45055	-1.15024	0.00379774	0.0592253	NC_002516.2	4502271	4503791	+	1521	PA4022	GO:0016620;GO:0071704	K00138	[EC:1.2.1.-]	aldehyde dehydrogenase [Pseudomonas aeruginosa PAO1]	PA4022	879017	GO:0071704//organic substance metabolic process;	-	GO:0016620//oxidoreductase activity, acting on the aldehyde or oxo group of donors, NAD or NADP as acceptor;	ko00620(Pyruvate metabolism);ko00010(Glycolysis / Gluconeogenesis)
gene-PA2129	20.2762	29.2394	11.3129	0.386906	-1.36995	0.00406792	0.062033	NC_002516.2	2343132	2343878	+	747	cupA2	GO:0007155;GO:0030288;GO:0061077;GO:0071453;GO:0071555;GO:0097311	K07346	-	chaperone CupA2 [Pseudomonas aeruginosa PAO1]	PA2129	877904	GO:0007155//cell adhesion;GO:0061077//chaperone-mediated protein folding;GO:0071453//cellular response to oxygen levels;GO:0071555//cell wall organization;	GO:0030288//outer membrane-bounded periplasmic space;GO:0097311//bacterial biofilm matrix;	-	-
gene-PA3613	4659.1	6251.29	3066.9	0.490603	-1.02737	0.00442117	0.0655282	NC_002516.2	4045934	4048339	-	2406	PA3613	GO:0005975;GO:0016832	-	-	hypothetical protein PA3613 [Pseudomonas aeruginosa PAO1]	PA3613	880122	GO:0005975//carbohydrate metabolic process;	-	GO:0016832//aldehyde-lyase activity;	-
gene-PA0085	546.266	762.785	329.746	0.432292	-1.20992	0.00452727	0.0664537	NC_002516.2	103350	103838	+	489	hcp1	GO:0005576;GO:0042802	K11903	-	protein secretion apparatus assembly protein [Pseudomonas aeruginosa PAO1]	PA0085	879446,PseudoCap:PA0085	-	GO:0005576//extracellular region;	GO:0042802//identical protein binding;	ko03070(Bacterial secretion system);ko02025(Biofilm formation)
gene-PA1070	379.463	509.719	249.208	0.488913	-1.03235	0.00461177	0.0671635	NC_002516.2	1157954	1158655	-	702	braG	GO:0005524;GO:0005886;GO:0015658;GO:0015807;GO:0015808;GO:0016887;GO:0042941	K01996	-	ABC transporter ATP-binding protein [Pseudomonas aeruginosa PAO1]	PA1070	878069	GO:0015807//L-amino acid transport;GO:0015808//L-alanine transport;GO:0042941//D-alanine transport;	GO:0005886//plasma membrane;	GO:0005524//ATP binding;GO:0015658//branched-chain amino acid transmembrane transporter activity;GO:0016887//ATP hydrolysis activity;	ko02024(Quorum sensing);ko02010(ABC transporters)
gene-PA2407	86.702	123.449	49.9551	0.404662	-1.30521	0.00497349	0.0709302	NC_002516.2	2690160	2691113	+	954	PA2407	GO:0007155;GO:0030001;GO:0046872	K09815	-	adhesion protein [Pseudomonas aeruginosa PAO1]	PA2407	879560	GO:0007155//cell adhesion;GO:0030001//metal ion transport;	-	GO:0046872//metal ion binding;	ko02010(ABC transporters)
gene-PA2555	650.283	967.685	332.881	0.343997	-1.53953	0.00500369	0.0711765	NC_002516.2	2887357	2889024	-	1668	PA2555	GO:0003987;GO:0005829;GO:0006085	K01895	[EC:6.2.1.1]	AMP-binding protein [Pseudomonas aeruginosa PAO1]	PA2555	882743	GO:0006085//acetyl-CoA biosynthetic process;	GO:0005829//cytosol;	GO:0003987//acetate-CoA ligase activity;	ko00720(Carbon fixation pathways in prokaryotes);ko00680(Methane metabolism);ko00640(Propanoate metabolism);ko00630(Glyoxylate and dicarboxylate metabolism);ko00620(Pyruvate metabolism);ko00010(Glycolysis / Gluconeogenesis)
gene-PA2074	31.5589	43.0493	20.0686	0.466176	-1.10105	0.00541478	0.0752737	NC_002516.2	2278982	2279794	+	813	PA2074	GO:0033388;GO:0050126	-	-	hypothetical protein PA2074 [Pseudomonas aeruginosa PAO1]	PA2074	877704	GO:0033388//putrescine biosynthetic process from arginine;	-	GO:0050126//N-carbamoylputrescine amidase activity;	-
gene-PA1719	3.2124	6.0284	0.39641	0.0657571	-3.92671	0.0058912	0.0791001	NC_002516.2	1862764	1863021	+	258	pscF	GO:0005576;GO:0009986;GO:0030254;GO:0030257	K03221	-	type III export protein PscF [Pseudomonas aeruginosa PAO1]	PA1719	879634	GO:0030254//protein secretion by the type III secretion system;	GO:0005576//extracellular region;GO:0009986//cell surface;GO:0030257//type III protein secretion system complex;	-	ko05132(Salmonella infection);ko05131(Shigellosis);ko05130(Pathogenic Escherichia coli infection);ko03070(Bacterial secretion system)
gene-PA5391	27.9023	37.8579	17.9467	0.474054	-1.07688	0.00615811	0.0814913	NC_002516.2	6069156	6069830	-	675	PA5391	-	-	-	hypothetical protein PA5391 [Pseudomonas aeruginosa PAO1]	PA5391	880751	-	-	-	-
gene-PA2012	557.039	830.207	283.87	0.341927	-1.54824	0.00892148	0.101894	NC_002516.2	2200685	2202652	-	1968	liuD	GO:0004485;GO:0005524;GO:0006552;GO:0008300;GO:0046247;GO:0046872;GO:1905202	K01968	[EC:6.4.1.4]	methylcrotonyl-CoA carboxylase subunit alpha [Pseudomonas aeruginosa PAO1]	PA2012	879012	GO:0006552//leucine catabolic process;GO:0008300//isoprenoid catabolic process;GO:0046247//terpene catabolic process;	GO:1905202//methylcrotonoyl-CoA carboxylase complex;	GO:0004485//methylcrotonoyl-CoA carboxylase activity;GO:0005524//ATP binding;GO:0046872//metal ion binding;	ko00280(Valine, leucine and isoleucine degradation)
gene-PA1720	6.26185	10.8242	1.69953	0.157012	-2.67105	0.0112393	0.118768	NC_002516.2	1863024	1863371	+	348	pscG	GO:0005737;GO:0030254	K04051	-	type III export protein PscG [Pseudomonas aeruginosa PAO1]	PA1720	881982	GO:0030254//protein secretion by the type III secretion system;	GO:0005737//cytoplasm;	-	-
gene-PA2405	5.55314	9.29286	1.81341	0.19514	-2.35742	0.0114418	0.119976	NC_002516.2	2689241	2689570	+	330	PA2405	-	-	-	hypothetical protein PA2405 [Pseudomonas aeruginosa PAO1]	PA2405	878222	-	-	-	-
gene-PA0090	2180.24	3103.07	1257.4	0.405211	-1.30326	0.0126405	0.129582	NC_002516.2	108221	110929	+	2709	clpV1	GO:0005524;GO:0005737;GO:0016887	K11907	-	secretion protein ClpV1 [Pseudomonas aeruginosa PAO1]	PA0090	879553,PseudoCap:PA0090	-	GO:0005737//cytoplasm;	GO:0005524//ATP binding;GO:0016887//ATP hydrolysis activity;	ko03070(Bacterial secretion system);ko02025(Biofilm formation)
gene-PA2554	128.513	206.786	50.2392	0.242953	-2.04125	0.0126876	0.129583	NC_002516.2	2886570	2887337	-	768	PA2554	GO:0016491	-	-	short-chain dehydrogenase [Pseudomonas aeruginosa PAO1]	PA2554	882742	-	-	GO:0016491//oxidoreductase activity;	-
gene-PA2349	22.9516	31.0443	14.859	0.478637	-1.063	0.0133298	0.133906	NC_002516.2	2595985	2596779	+	795	PA2349	GO:0016020	K02073	-	hypothetical protein PA2349 [Pseudomonas aeruginosa PAO1]	PA2349	881889	-	GO:0016020//membrane;	-	ko02010(ABC transporters)
gene-PA2013	393.026	603.62	182.432	0.30223	-1.72628	0.0142352	0.14069	NC_002516.2	2202649	2203446	-	798	liuC	GO:0004490;GO:0006552;GO:0008300;GO:0046247	K13766	[EC:4.2.1.18]	gamma-carboxygeranoyl-CoA hydratase [Pseudomonas aeruginosa PAO1]	PA2013	879128	GO:0006552//leucine catabolic process;GO:0008300//isoprenoid catabolic process;GO:0046247//terpene catabolic process;	-	GO:0004490//methylglutaconyl-CoA hydratase activity;	ko00280(Valine, leucine and isoleucine degradation)
gene-PA3877	4061.26	6141.02	1981.49	0.322665	-1.63189	0.0157458	0.150487	NC_002516.2	4343540	4344835	-	1296	narK1	GO:0015112;GO:0016020;GO:0042128	K02575	-	nitrite extrusion protein 1 [Pseudomonas aeruginosa PAO1]	PA3877	878320	GO:0042128//nitrate assimilation;	GO:0016020//membrane;	GO:0015112//nitrate transmembrane transporter activity;	ko00910(Nitrogen metabolism)
gene-PA0092	16.9278	23.6614	10.1943	0.430841	-1.21477	0.0180583	0.165409	NC_002516.2	113022	113306	-	285	PA0092	GO:0033103;GO:0097351	-	-	hypothetical protein PA0092 [Pseudomonas aeruginosa PAO1]	PA0092	880664	GO:0033103//protein secretion by the type VI secretion system;	-	GO:0097351//toxin sequestering activity;	-
gene-PA2560	9.21464	13.9232	4.50613	0.323643	-1.62753	0.0211569	0.182267	NC_002516.2	2894452	2894739	-	288	PA2560	-	-	-	hypothetical protein PA2560 [Pseudomonas aeruginosa PAO1]	PA2560	882738	-	-	-	-
gene-PA2992	5.68081	9.07107	2.29054	0.252511	-1.98558	0.0225208	0.190149	NC_002516.2	3350411	3350638	-	228	PA2992	-	K05952	-	hypothetical protein PA2992 [Pseudomonas aeruginosa PAO1]	PA2992	880126	-	-	-	-
gene-PA0634	52.2244	77.7191	26.7297	0.343927	-1.53983	0.0244347	0.199278	NC_002516.2	690043	690390	+	348	PA0634	-	-	-	hypothetical protein PA0634 [Pseudomonas aeruginosa PAO1]	PA0634	878405	-	-	-	-
gene-PA3458	410.517	559.333	261.7	0.467879	-1.09579	0.0251508	0.201243	NC_002516.2	3865281	3865754	-	474	PA3458	GO:0003700;GO:0006355	-	-	transcriptional regulator [Pseudomonas aeruginosa PAO1]	PA3458	879710	GO:0006355//regulation of transcription, DNA-templated;	-	GO:0003700//DNA-binding transcription factor activity;	-
gene-PA1999	128.856	202.039	55.6735	0.275558	-1.85957	0.0267863	0.210055	NC_002516.2	2185527	2186225	+	699	dhcA	GO:0042413;GO:0042952;GO:0047569	K01028	[EC:2.8.3.5]	dehydrocarnitine CoA transferase subunit A [Pseudomonas aeruginosa PAO1]	PA1999	878889,PseudoCap:PA1999	GO:0042413//carnitine catabolic process;GO:0042952//beta-ketoadipate pathway;	-	GO:0047569//3-oxoadipate CoA-transferase activity;	ko00650(Butanoate metabolism);ko00280(Valine, leucine and isoleucine degradation)
gene-PA1705	5.56397	9.01614	2.1118	0.234225	-2.09404	0.0278555	0.21507	NC_002516.2	1851982	1852278	+	297	pcrG	GO:0050709	-	-	type III secretion regulator [Pseudomonas aeruginosa PAO1]	PA1705	879383	GO:0050709//negative regulation of protein secretion;	-	-	-
gene-PA2367	10.5843	15.371	5.79771	0.377186	-1.40665	0.032938	0.239165	NC_002516.2	2617019	2617516	+	498	PA2367	-	K11903	-	hypothetical protein PA2367 [Pseudomonas aeruginosa PAO1]	PA2367	881890	-	-	-	ko03070(Bacterial secretion system);ko02025(Biofilm formation)
gene-PA2137	24.3191	32.6346	16.0035	0.490385	-1.02801	0.0341651	0.241627	NC_002516.2	2352532	2353068	+	537	PA2137	GO:0000160	-	-	hypothetical protein PA2137 [Pseudomonas aeruginosa PAO1]	PA2137	880271	GO:0000160//phosphorelay signal transduction system;	-	-	-
gene-PA1718	1.6883	3.37661	0	0	-Inf	0.0343676	0.241627	NC_002516.2	1862558	1862761	+	204	pscE	GO:0005737;GO:0030254	K04050	-	type III export protein PscE [Pseudomonas aeruginosa PAO1]	PA1718	881908	GO:0030254//protein secretion by the type III secretion system;	GO:0005737//cytoplasm;	-	-
gene-PA0979	7.71934	11.5524	3.88628	0.336405	-1.57173	0.0346214	0.242791	NC_002516.2	1062061	1062369	-	309	PA0979	GO:0003677;GO:0004803;GO:0006313	K07483	-	hypothetical protein PA0979 [Pseudomonas aeruginosa PAO1]	PA0979	878313	GO:0006313//transposition, DNA-mediated;	-	GO:0003677//DNA binding;GO:0004803//transposase activity;	-
gene-PA3884	10.2564	14.7036	5.80924	0.39509	-1.33975	0.0350714	0.244081	NC_002516.2	4350353	4350739	+	387	PA3884	GO:0016020	-	-	hypothetical protein PA3884 [Pseudomonas aeruginosa PAO1]	PA3884	878775	-	GO:0016020//membrane;	-	-
gene-PA2553	680.365	1133.96	226.769	0.19998	-2.32207	0.0354194	0.245263	NC_002516.2	2885362	2886552	-	1191	PA2553	GO:0016747	K00626	[EC:2.3.1.9]	acyl-CoA thiolase [Pseudomonas aeruginosa PAO1]	PA2553	878532	-	-	GO:0016747//acyltransferase activity, transferring groups other than amino-acyl groups;	ko02020(Two-component system);ko00900(Terpenoid backbone biosynthesis);ko00720(Carbon fixation pathways in prokaryotes);ko00650(Butanoate metabolism);ko00630(Glyoxylate and dicarboxylate metabolism);ko00620(Pyruvate metabolism);ko00380(Tryptophan metabolism);ko00362(Benzoate degradation);ko00310(Lysine degradation);ko00280(Valine, leucine and isoleucine degradation);ko00071(Fatty acid degradation)
gene-PA5054	9034.93	12336	5733.91	0.464813	-1.10528	0.0355588	0.245537	NC_002516.2	5693138	5694481	+	1344	hslU	GO:0005524;GO:0008233;GO:0009376;GO:0016887;GO:0036402;GO:0043335;GO:0051603	K03667	-	ATP-dependent protease ATP-binding subunit HslU [Pseudomonas aeruginosa PAO1]	PA5054	881050	GO:0043335//protein unfolding;GO:0051603//proteolysis involved in cellular protein catabolic process;	GO:0009376//HslUV protease complex;	GO:0005524//ATP binding;GO:0008233//peptidase activity;GO:0016887//ATP hydrolysis activity;GO:0036402//proteasome-activating activity;	-
gene-PA2148	6.41143	9.91824	2.90462	0.292857	-1.77173	0.0386623	0.25612	NC_002516.2	2364311	2364802	+	492	PA2148	GO:0005886	K07507	-	hypothetical protein PA2148 [Pseudomonas aeruginosa PAO1]	PA2148	881403	-	GO:0005886//plasma membrane;	-	-
gene-PA1333	2.82611	4.95742	0.694801	0.140154	-2.83492	0.0394535	0.259237	NC_002516.2	1445405	1445611	-	207	PA1333	-	-	-	hypothetical protein PA1333 [Pseudomonas aeruginosa PAO1]	PA1333	879337	-	-	-	-
gene-PA3380	8.63141	12.4468	4.81605	0.386932	-1.36985	0.0430164	0.273488	NC_002516.2	3787021	3787479	-	459	PA3380	GO:0015716;GO:0019634	K06166	[EC:2.7.8.37]	hypothetical protein PA3380 [Pseudomonas aeruginosa PAO1]	PA3380	878394	GO:0015716//organic phosphonate transport;GO:0019634//organic phosphonate metabolic process;	-	-	ko00440(Phosphonate and phosphinate metabolism)
gene-PA1265	21.7808	29.3974	14.1642	0.481816	-1.05345	0.0483817	0.290766	NC_002516.2	1373945	1374847	+	903	PA1265	GO:0016020	-	-	hypothetical protein PA1265 [Pseudomonas aeruginosa PAO1]	PA1265	881343	-	GO:0016020//membrane;	-	-
